# Supplementary material for: Post hoc experimental designs improve genetic trial analyses: A case study of cherrybark oak (Quercus pagoda Raf.) genetic evaluation in the western Gulf region, USA
Source: PLoS One. 2023 May 12;18(5):e0285150. doi: 10.1371/journal.pone.0285150 (PMC10180598; doi:10.1371/journal.pone.0285150)
Supplement: S1 Dataset — A data table in comma separated values (CSV) format containing all the measurement data for individual trees at six trials. The first 11 rows describe the variables of the table. (CSV) [file pone.0285150.s014.csv]

VARIABLE EXPLANATION
SITE_NO	Site number correponding to Figures 1-6 for each tests
SERIES	Series number
BREEDING_REGION	Breeding region correponding each family
FEMALES	The females identifier of offprings from the same half-sib family
REP	Rep number to identify main blocks of experimental design that contains all treatment families
col	Column number of each field test
rows	Rows number of each field test
TRAIT	Trait identifier of each trait measured. HT, Height; VOL, volume; SUR, Survival; DIA, DBH.
VAL	The measurtement value ofeach trait
	SITE_NO	SERIES	BREEDING_REGION	FEMALES	REP	col	rows	TRAIT	VAL
1	AFC1	1	TX	CHO08	9	14	6	HT	8
2	AFC1	1	TX	CHO08	2	8	7	HT	13.1
3	AFC1	1	TX	CHO08	19	32	8	HT	7.5
4	AFC1	1	TX	CHO08	24	34	16	HT	8.7
5	AFC1	1	TX	CHO08	21	37	2	HT	10.2
6	AFC1	1	TX	CHO08	18	31	12	HT	12.1
7	AFC1	1	TX	CHO08	6	15	21	HT	8.6
8	AFC1	1	TX	CHO08	4	4	20	HT	9.4
9	AFC1	1	TX	CHO08	8	13	14	HT	5.5
10	AFC1	1	TX	CHO08	22	34	7	HT	10.1
11	AFC1	1	TX	CHO08	12	21	6	HT	9.1
12	AFC1	1	TX	CHO08	16	25	23	HT	5.5
13	AFC1	1	TX	CHO08	26	41	23	HT	9
14	AFC1	1	TX	CHO08	20	30	2	HT	11.4
15	AFC1	1	TX	CHO08	7	10	20	HT	10.1
16	AFC1	1	TX	CHO08	27	44	18	HT	11
17	AFC1	1	TX	CHO08	1	3	4	HT	11.1
18	AFC1	1	TX	CHO08	11	22	5	HT	10.1
19	AFC1	1	TX	CHO08	5	1	23	HT	6.3
20	AFC1	1	TX	CHO08	30	43	4	HT	10.3
21	AFC1	1	TX	CHO08	29	46	10	HT	4.2
22	AFC1	1	TX	CHO08	13	24	15	HT	8.9
23	AFC1	1	TX	CHO08	25	37	22	HT	2.7
24	AFC1	1	TX	CHO14	12	18	8	HT	9.8
25	AFC1	1	TX	CHO14	5	4	21	HT	10.5
26	AFC1	1	TX	CHO14	24	39	20	HT	8.7
27	AFC1	1	TX	CHO14	2	7	10	HT	11
28	AFC1	1	TX	CHO14	11	20	3	HT	8
29	AFC1	1	TX	CHO14	19	31	10	HT	6.9
30	AFC1	1	TX	CHO14	14	23	20	HT	7.2
31	AFC1	1	TX	CHO14	29	44	7	HT	12
32	AFC1	1	TX	CHO14	3	5	11	HT	13
33	AFC1	1	TX	CHO14	22	38	6	HT	6.6
34	AFC1	1	TX	CHO14	25	36	24	HT	9.7
35	AFC1	1	TX	CHO14	4	1	20	HT	6
36	AFC1	1	TX	CHO14	1	3	3	HT	13
37	AFC1	1	TX	CHO14	9	16	6	HT	11.6
38	AFC1	1	TX	CHO14	21	40	3	HT	9.4
39	AFC1	1	TX	CHO14	26	42	21	HT	11.1
40	AFC1	1	TX	CHO14	30	47	3	HT	9.8
41	AFC1	1	TX	CHO14	6	12	23	HT	10.1
42	AFC1	1	TX	CHO14	16	29	23	HT	8
43	AFC1	1	TX	CHO14	23	37	11	HT	9.2
44	AFC1	1	TX	CHO14	7	12	16	HT	6.2
45	AFC1	1	TX	CHO14	20	29	3	HT	11.6
46	AFC1	1	LA	CHO24	23	38	11	HT	10.5
47	AFC1	1	LA	CHO24	20	32	4	HT	9.1
48	AFC1	1	LA	CHO24	14	24	16	HT	10.8
49	AFC1	1	LA	CHO24	11	18	4	HT	7.3
50	AFC1	1	LA	CHO24	26	41	22	HT	9.8
51	AFC1	1	LA	CHO24	24	39	18	HT	0.9
52	AFC1	1	LA	CHO24	6	15	25	HT	9.1
53	AFC1	1	LA	CHO24	1	5	3	HT	13.7
54	AFC1	1	LA	CHO24	3	5	13	HT	6.2
55	AFC1	1	LA	CHO24	22	37	10	HT	8
56	AFC1	1	LA	CHO24	30	48	1	HT	10.4
57	AFC1	1	LA	CHO24	4	3	19	HT	9.1
58	AFC1	1	LA	CHO24	29	44	9	HT	3.1
59	AFC1	1	LA	CHO24	19	25	7	HT	9.9
60	AFC1	1	LA	CHO24	18	27	13	HT	10.5
61	AFC1	1	LA	CHO24	12	17	8	HT	10.1
62	AFC1	1	LA	CHO24	28	41	14	HT	9.6
63	AFC1	1	LA	CHO24	5	2	21	HT	10.9
64	AFC1	1	LA	CHO24	10	15	3	HT	14.4
65	AFC1	1	LA	CHO24	27	48	20	HT	9.3
66	AFC1	1	LA	CHO24	21	39	2	HT	9.9
67	AFC1	1	LA	CHO24	7	15	20	HT	10.7
68	AFC1	1	LA	CHO24	16	27	23	HT	7.9
69	AFC1	1	TX	CHO25	9	14	8	HT	8.1
70	AFC1	1	TX	CHO25	1	2	2	HT	5.2
71	AFC1	1	TX	CHO25	8	16	12	HT	4.8
72	AFC1	1	TX	CHO25	29	47	7	HT	9.1
73	AFC1	1	TX	CHO25	27	41	18	HT	9.1
74	AFC1	1	TX	CHO25	12	18	6	HT	10.6
75	AFC1	1	TX	CHO25	2	4	10	HT	8.5
76	AFC1	1	TX	CHO25	24	40	20	HT	9.4
77	AFC1	1	TX	CHO25	13	22	15	HT	9.2
78	AFC1	1	TX	CHO25	23	40	13	HT	7.7
79	AFC1	1	TX	CHO25	30	44	3	HT	7.3
80	AFC1	1	TX	CHO25	15	21	22	HT	3.9
81	AFC1	1	TX	CHO25	3	6	11	HT	11.3
82	AFC1	1	TX	CHO25	5	1	24	HT	9.3
83	AFC1	1	TX	CHO25	17	28	19	HT	6.8
84	AFC1	1	TX	CHO25	18	28	11	HT	9.6
85	AFC1	1	TX	CHO25	22	33	8	HT	10
86	AFC1	1	TX	CHO25	16	28	22	HT	1.8
87	AFC1	1	TX	CHO25	20	31	1	HT	4.6
88	AFC1	1	TX	CHO25	25	36	25	HT	8.2
89	AFC1	1	TX	CHO25	19	29	9	HT	9.9
90	AFC1	1	MS	CHO27	15	22	25	HT	7.2
91	AFC1	1	MS	CHO27	1	2	3	HT	6.4
92	AFC1	1	MS	CHO27	30	43	2	HT	10.9
93	AFC1	1	MS	CHO27	20	31	4	HT	10.7
94	AFC1	1	MS	CHO27	7	16	19	HT	10.7
95	AFC1	1	MS	CHO27	5	7	25	HT	9.3
96	AFC1	1	MS	CHO27	9	16	10	HT	7.9
97	AFC1	1	MS	CHO27	10	14	2	HT	12.4
98	AFC1	1	MS	CHO27	18	29	15	HT	11.1
99	AFC1	1	MS	CHO27	11	19	3	HT	9.9
100	AFC1	1	MS	CHO27	25	38	22	HT	10.2
101	AFC1	1	MS	CHO27	16	29	24	HT	7
102	AFC1	1	MS	CHO27	8	14	12	HT	6.9
103	AFC1	1	MS	CHO27	12	21	9	HT	9
104	AFC1	1	MS	CHO27	14	17	20	HT	7.4
105	AFC1	1	MS	CHO27	19	30	9	HT	7.1
106	AFC1	1	MS	CHO27	13	21	15	HT	6.7
107	AFC1	1	MS	CHO27	21	37	3	HT	9.9
108	AFC1	1	MS	CHO27	26	45	25	HT	4.3
109	AFC1	1	TX	CHO28	24	38	20	HT	10.4
110	AFC1	1	TX	CHO28	6	10	23	HT	11
111	AFC1	1	TX	CHO28	5	8	25	HT	9
112	AFC1	1	TX	CHO28	10	12	1	HT	11.5
113	AFC1	1	TX	CHO28	30	48	4	HT	8.5
114	AFC1	1	TX	CHO28	22	36	6	HT	6.7
115	AFC1	1	TX	CHO28	11	19	5	HT	9.8
116	AFC1	1	TX	CHO28	19	26	6	HT	7.8
117	AFC1	1	TX	CHO28	9	10	9	HT	10.9
118	AFC1	1	TX	CHO28	18	28	12	HT	10.3
119	AFC1	1	TX	CHO28	16	32	21	HT	8.9
120	AFC1	1	TX	CHO28	23	38	14	HT	9.4
121	AFC1	1	TX	CHO28	21	38	2	HT	10
122	AFC1	1	TX	CHO28	3	3	15	HT	11.3
123	AFC1	1	TX	CHO28	20	27	4	HT	11.1
124	AFC1	1	TX	CHO28	28	43	15	HT	10.6
125	AFC1	1	LA	CHO33	17	30	16	HT	7.7
126	AFC1	1	LA	CHO33	27	42	20	HT	9.5
127	AFC1	1	LA	CHO33	4	2	19	HT	8.1
128	AFC1	1	LA	CHO33	19	25	6	HT	10.2
129	AFC1	1	LA	CHO33	16	32	24	HT	8.9
130	AFC1	1	LA	CHO33	9	11	8	HT	12.3
131	AFC1	1	LA	CHO33	29	48	10	HT	4.9
132	AFC1	1	LA	CHO33	12	24	8	HT	3.8
133	AFC1	1	LA	CHO33	20	28	5	HT	8.7
134	AFC1	1	LA	CHO33	22	36	8	HT	9.4
135	AFC1	1	LA	CHO33	30	45	2	HT	7.2
136	AFC1	1	LA	CHO33	6	12	24	HT	9.2
137	AFC1	1	LA	CHO33	3	5	14	HT	4.2
138	AFC1	1	LA	CHO33	28	48	12	HT	8.3
139	AFC1	1	LA	CHO33	25	33	24	HT	7.9
140	AFC1	1	LA	CHO33	5	7	23	HT	7.8
141	AFC1	1	LA	CHO33	14	17	18	HT	8.3
142	AFC1	1	LA	CHO33	7	16	17	HT	5.7
143	AFC1	1	LA	CHO34	28	47	11	HT	8.8
144	AFC1	1	LA	CHO34	23	34	15	HT	5.9
145	AFC1	1	LA	CHO34	9	16	7	HT	9.9
146	AFC1	1	LA	CHO34	27	46	20	HT	8.4
147	AFC1	1	LA	CHO34	12	21	7	HT	6.1
148	AFC1	1	LA	CHO34	29	45	10	HT	5.8
149	AFC1	1	LA	CHO34	6	9	23	HT	10.2
150	AFC1	1	LA	CHO34	20	30	5	HT	13
151	AFC1	1	LA	CHO34	19	28	6	HT	12
152	AFC1	1	LA	CHO34	7	9	16	HT	3.1
153	AFC1	1	LA	CHO34	15	19	23	HT	7.3
154	AFC1	1	LA	CHO34	11	23	4	HT	10.5
155	AFC1	1	LA	CHO34	14	24	19	HT	5
156	AFC1	1	LA	CHO34	8	13	15	HT	4.7
157	AFC1	1	LA	CHO34	17	27	16	HT	7.2
158	AFC1	1	LA	CHO34	22	40	10	HT	11.6
159	AFC1	1	LA	CHO34	21	36	3	HT	5.5
160	AFC1	1	LA	CHO34	13	23	13	HT	1.7
161	AFC1	1	LA	CHO34	10	14	1	HT	12.1
162	AFC1	1	LA	CHO34	26	45	24	HT	5.5
163	AFC1	1	LA	CHO34	3	4	14	HT	11.2
164	AFC1	1	LA	CHO34	16	29	25	HT	1.9
165	AFC1	1	LA	CHO34	2	5	6	HT	11
166	AFC1	1	LA	CHO34	18	26	15	HT	9.8
167	AFC1	1	LA	CHO35	24	35	20	HT	9.7
168	AFC1	1	LA	CHO35	22	38	10	HT	10.1
169	AFC1	1	LA	CHO35	21	39	3	HT	9.6
170	AFC1	1	LA	CHO35	6	15	23	HT	8.5
171	AFC1	1	LA	CHO35	1	6	3	HT	14
172	AFC1	1	LA	CHO35	7	14	18	HT	4.3
173	AFC1	1	LA	CHO35	3	1	12	HT	10
174	AFC1	1	LA	CHO35	23	36	15	HT	11.8
175	AFC1	1	LA	CHO35	9	11	10	HT	8.4
176	AFC1	1	LA	CHO35	10	10	5	HT	9.4
177	AFC1	1	LA	CHO35	17	26	20	HT	8.8
178	AFC1	1	LA	CHO35	18	30	14	HT	10.9
179	AFC1	1	LA	CHO35	2	2	10	HT	3.3
180	AFC1	1	LA	CHO35	29	46	6	HT	3.4
181	AFC1	1	LA	CHO35	25	37	23	HT	6.5
182	AFC1	1	LA	CHO35	20	25	2	HT	11.5
183	AFC1	1	LA	CHO35	16	30	23	HT	7.2
184	AFC1	1	LA	CHO35	14	21	18	HT	5.6
185	AFC1	1	LA	CHO35	11	22	4	HT	9.5
186	AFC1	1	LA	CHO35	15	20	22	HT	8.7
187	AFC1	1	LA	CHO35	19	28	7	HT	11.5
188	AFC1	1	LA	CHO35	5	6	22	HT	11.1
189	AFC1	1	LA	CHO35	4	7	20	HT	8.3
190	AFC1	1	LA	CHO35	27	42	16	HT	7
191	AFC1	1	LA	CHO36	20	31	3	HT	7.3
192	AFC1	1	LA	CHO36	7	12	20	HT	10.1
193	AFC1	1	LA	CHO36	18	28	13	HT	2.5
194	AFC1	1	LA	CHO36	11	18	5	HT	8.6
195	AFC1	1	LA	CHO36	16	26	23	HT	9.4
196	AFC1	1	LA	CHO36	1	5	4	HT	11.4
197	AFC1	1	LA	CHO36	14	19	18	HT	7.4
198	AFC1	1	LA	CHO36	30	46	3	HT	8.4
199	AFC1	1	LA	CHO36	5	5	25	HT	3.4
200	AFC1	1	LA	CHO36	8	12	12	HT	8.4
201	AFC1	1	LA	CHO36	2	1	9	HT	3.5
202	AFC1	1	LA	CHO36	25	33	22	HT	9.1
203	AFC1	1	LA	CHO36	26	46	21	HT	9.1
204	AFC1	1	LA	CHO36	15	20	25	HT	7.1
205	AFC1	1	LA	CHO36	28	48	13	HT	8.5
206	AFC1	1	LA	CHO36	21	33	4	HT	8.7
207	AFC1	1	LA	CHO36	3	6	13	HT	8.1
208	AFC1	1	LA	CHO36	6	13	22	HT	8.4
209	AFC1	1	LA	CHO36	19	28	9	HT	11.5
210	AFC1	1	LA	CHO36	13	24	13	HT	5.9
211	AFC1	1	AR	CHO46	3	2	14	HT	9.9
212	AFC1	1	AR	CHO46	27	43	20	HT	4.9
213	AFC1	1	AR	CHO46	15	18	25	HT	5.4
214	AFC1	1	AR	CHO46	18	26	13	HT	9.5
215	AFC1	1	AR	CHO46	1	6	5	HT	13.7
216	AFC1	1	AR	CHO46	22	39	6	HT	9.4
217	AFC1	1	AR	CHO46	6	13	25	HT	4.8
218	AFC1	1	AR	CHO46	25	35	21	HT	10
219	AFC1	1	AR	CHO46	21	38	1	HT	10.8
220	AFC1	1	AR	CHO46	5	3	25	HT	4.7
221	AFC1	1	AR	CHO46	20	28	1	HT	11.9
222	AFC1	1	AR	CHO46	23	33	11	HT	7.9
223	AFC1	1	AR	CHO46	30	43	5	HT	8.8
224	AFC1	1	AR	CHO46	4	7	19	HT	9.9
225	AFC1	1	AR	CHO46	16	31	22	HT	6.4
226	AFC1	1	AR	CHO46	14	24	17	HT	10.6
227	AFC1	1	AR	CHO46	19	25	9	HT	7.5
228	AFC1	1	AR	CHO46	7	15	17	HT	7.7
229	AFC1	1	AR	CHO46	28	41	12	HT	9.4
230	AFC1	1	AR	CHO46	11	18	2	HT	10.7
231	AFC1	1	AR	CHO46	24	39	19	HT	7.6
232	AFC1	1	AR	CHO46	10	13	2	HT	9.1
233	AFC1	1	MS	CHO49	6	9	22	HT	11.2
234	AFC1	1	MS	CHO49	27	45	16	HT	10.6
235	AFC1	1	MS	CHO49	26	45	22	HT	8.8
236	AFC1	1	MS	CHO49	22	37	9	HT	7
237	AFC1	1	MS	CHO49	23	34	13	HT	8.7
238	AFC1	1	MS	CHO49	15	21	25	HT	9.4
239	AFC1	1	MS	CHO49	20	30	3	HT	13.4
240	AFC1	1	MS	CHO49	30	46	5	HT	10.9
241	AFC1	1	MS	CHO49	1	5	1	HT	10.7
242	AFC1	1	MS	CHO49	3	4	15	HT	11.3
243	AFC1	1	MS	CHO49	21	38	3	HT	10.4
244	AFC1	1	MS	CHO49	19	32	7	HT	11.6
245	AFC1	1	MS	CHO49	14	22	20	HT	7.7
246	AFC1	1	MS	CHO49	7	11	16	HT	5.6
247	AFC1	1	MS	CHO49	2	4	9	HT	9.2
248	AFC1	1	MS	CHO49	11	21	1	HT	10.4
249	AFC1	1	MS	CHO49	17	27	18	HT	10.3
250	AFC1	1	MS	CHO49	25	35	22	HT	9
251	AFC1	1	MS	CHO49	12	23	6	HT	9.9
252	AFC1	1	MS	CHO49	5	6	24	HT	3.7
253	AFC1	1	MS	CHO49	29	45	6	HT	0.3
254	AFC1	1	MS	CHO49	28	44	12	HT	11.6
255	AFC1	1	MS	CHO49	4	4	16	HT	10.9
256	AFC1	1	MS	CHO49	18	29	13	HT	3
257	AFC1	1	MS	CHO49	8	12	11	HT	10.2
258	AFC1	1	TX	CHO50	7	13	20	HT	10.4
259	AFC1	1	TX	CHO50	3	1	14	HT	11.2
260	AFC1	1	TX	CHO50	30	41	3	HT	10.7
261	AFC1	1	TX	CHO50	27	45	17	HT	9.2
262	AFC1	1	TX	CHO50	6	16	22	HT	10.3
263	AFC1	1	TX	CHO50	29	47	10	HT	7.9
264	AFC1	1	TX	CHO50	16	27	24	HT	7.8
265	AFC1	1	TX	CHO50	15	23	21	HT	9
266	AFC1	1	TX	CHO50	26	44	22	HT	5.7
267	AFC1	1	TX	CHO50	2	2	6	HT	3.8
268	AFC1	1	TX	CHO50	23	35	14	HT	10.1
269	AFC1	1	TX	CHO50	21	33	3	HT	9.7
270	AFC1	1	TX	CHO50	22	38	8	HT	9.9
271	AFC1	1	TX	CHO50	14	21	17	HT	6.4
272	AFC1	1	TX	CHO50	1	1	5	HT	10
273	AFC1	1	TX	CHO50	10	10	3	HT	12
274	AFC1	1	TX	CHO50	11	24	5	HT	7.2
275	AFC1	1	TX	CHO50	8	14	11	HT	10
276	AFC1	1	TX	CHO50	19	30	10	HT	11.2
277	AFC1	1	TX	CHO50	20	27	5	HT	11
278	AFC1	1	TX	CHO50	17	32	19	HT	4.1
279	AFC1	1	TX	CHO50	4	6	17	HT	10.2
280	AFC1	1	TX	CHO50	28	42	15	HT	11.9
281	AFC1	1	TX	CHO50	18	28	14	HT	9.2
282	NA	NA	NA	CHONA	NA	NA	NA	HT	NA
283	AFC1	1	LA	CHO00	19	31	9	HT	11
284	AFC1	1	LA	CHO00	17	32	17	HT	8.8
285	AFC1	1	LA	CHO00	3	3	14	HT	6.6
286	AFC1	1	LA	CHO00	30	47	5	HT	10.5
287	AFC1	1	LA	CHO00	14	18	17	HT	8
288	AFC1	1	LA	CHO00	20	26	2	HT	10.9
289	AFC1	1	LA	CHO00	5	5	22	HT	9.1
290	AFC1	1	LA	CHO00	27	46	19	HT	4.6
291	AFC1	1	LA	CHO00	2	7	8	HT	11.4
292	AFC1	1	LA	CHO00	12	20	8	HT	5
293	AFC1	1	LA	CHO00	18	29	11	HT	10.8
294	AFC1	1	LA	CHO00	9	15	9	HT	10.5
295	AFC1	1	LA	CHO00	4	7	18	HT	10.3
296	AFC1	1	LA	CHO00	21	40	4	HT	6.7
297	AFC1	1	LA	CHO00	29	43	10	HT	6.6
298	AFC1	1	LA	CHO00	25	39	23	HT	9.4
299	AFC1	1	LA	CHO00	7	10	19	HT	7.3
300	AFC1	1	LA	CHO00	22	34	6	HT	10.6
301	AFC1	1	LA	CHO00	28	47	14	HT	8.7
302	AFC1	1	LA	CHO02	19	31	7	HT	9.1
303	AFC1	1	LA	CHO02	15	19	25	HT	9.8
304	AFC1	1	LA	CHO02	12	24	10	HT	8.7
305	AFC1	1	LA	CHO02	20	30	1	HT	11.8
306	AFC1	1	LA	CHO02	27	44	20	HT	5
307	AFC1	1	LA	CHO02	28	44	11	HT	11.6
308	AFC1	1	LA	CHO02	9	9	9	HT	7.3
309	AFC1	1	LA	CHO02	18	31	11	HT	10.8
310	AFC1	1	LA	CHO02	14	22	18	HT	9.2
311	AFC1	1	LA	CHO02	23	38	12	HT	10
312	AFC1	1	LA	CHO02	1	4	4	HT	12.3
313	AFC1	1	LA	CHO02	7	12	18	HT	10.5
314	AFC1	1	LA	CHO02	4	5	18	HT	11.5
315	AFC1	1	LA	CHO02	26	42	24	HT	5.5
316	AFC1	1	LA	CHO02	6	16	25	HT	8.7
317	AFC1	1	LA	CHO02	24	37	18	HT	8.4
318	AFC1	1	LA	CHO02	25	40	24	HT	5.4
319	AFC1	1	LA	CHO02	21	35	2	HT	4.3
320	AFC1	1	LA	CHO02	30	44	5	HT	4.9
321	AFC1	1	LA	CHO02	2	8	6	HT	13.5
322	AFC1	1	TX	CHO04	4	6	18	HT	11.2
323	AFC1	1	TX	CHO04	11	20	4	HT	11.4
324	AFC1	1	TX	CHO04	24	36	18	HT	9.5
325	AFC1	1	TX	CHO04	19	26	8	HT	7.5
326	AFC1	1	TX	CHO04	21	38	4	HT	8.2
327	AFC1	1	TX	CHO04	1	6	2	HT	11.4
328	AFC1	1	TX	CHO04	26	42	22	HT	10.7
329	AFC1	1	TX	CHO04	15	23	22	HT	6.9
330	AFC1	1	TX	CHO04	10	16	2	HT	7.2
331	AFC1	1	TX	CHO04	20	31	5	HT	11.2
332	AFC1	1	TX	CHO04	16	25	22	HT	6.6
333	AFC1	1	TX	CHO04	27	46	18	HT	8.4
334	AFC1	1	TX	CHO04	29	41	7	HT	11.5
335	AFC1	1	TX	CHO04	6	9	25	HT	3.1
336	AFC1	1	TX	CHO04	25	33	21	HT	7.9
337	AFC1	1	TX	CHO04	17	31	17	HT	9.5
338	AFC1	1	TX	CHO04	23	40	12	HT	9
339	AFC1	1	TX	CHO04	5	5	24	HT	8.9
340	AFC1	1	TX	CHO04	30	47	2	HT	8
341	AFC1	1	TX	CHO04	22	34	10	HT	7.4
342	AFC1	1	TX	CHO04	13	22	11	HT	6.1
343	AFC1	1	TX	CHO04	18	28	15	HT	7.2
344	AFC1	1	LA	CHO06	15	23	25	HT	4.6
345	AFC1	1	LA	CHO06	11	19	2	HT	9.2
346	AFC1	1	LA	CHO06	27	45	20	HT	6.6
347	AFC1	1	LA	CHO06	8	16	14	HT	5.6
348	AFC1	1	LA	CHO06	28	47	12	HT	8.4
349	AFC1	1	LA	CHO06	1	7	1	HT	12.9
350	AFC1	1	LA	CHO06	10	15	2	HT	4.8
351	AFC1	1	LA	CHO06	17	26	19	HT	8.6
352	AFC1	1	LA	CHO06	7	9	17	HT	6.8
353	AFC1	1	LA	CHO06	26	41	25	HT	5
354	AFC1	1	LA	CHO06	24	38	17	HT	12.1
355	AFC1	1	LA	CHO06	2	8	8	HT	11
356	AFC1	1	LA	CHO06	21	33	2	HT	8.9
357	AFC1	1	LA	CHO06	25	37	24	HT	10.3
358	AFC1	1	LA	CHO06	13	24	14	HT	9.7
359	AFC1	1	LA	CHO06	30	44	2	HT	10.8
360	AFC1	1	LA	CHO06	6	13	24	HT	7.7
361	AFC1	1	LA	CHO06	12	22	10	HT	5.8
362	AFC1	1	LA	CHO06	16	25	25	HT	5.7
363	AFC1	1	LA	CHO06	14	18	20	HT	5.7
364	AFC1	1	LA	CHO06	19	31	6	HT	6.8
365	AFC1	1	LA	CHO06	18	27	11	HT	10
366	AFC1	1	LA	CHO06	20	27	3	HT	10.4
367	AFC1	1	LA	CHO07	9	13	10	HT	9.6
368	AFC1	1	LA	CHO07	26	44	25	HT	6.3
369	AFC1	1	LA	CHO07	11	18	1	HT	11.9
370	AFC1	1	LA	CHO07	30	42	3	HT	11.1
371	AFC1	1	LA	CHO07	24	35	16	HT	9.8
372	AFC1	1	LA	CHO07	1	4	2	HT	11.9
373	AFC1	1	LA	CHO07	5	5	23	HT	3.7
374	AFC1	1	LA	CHO07	27	45	18	HT	6.4
375	AFC1	1	LA	CHO07	3	3	11	HT	9.1
376	AFC1	1	LA	CHO07	17	27	17	HT	8.8
377	AFC1	1	LA	CHO07	14	23	16	HT	10.3
378	AFC1	1	LA	CHO07	7	14	17	HT	9
379	AFC1	1	LA	CHO07	23	36	11	HT	10.4
380	AFC1	1	LA	CHO07	29	45	7	HT	11.6
381	AFC1	1	LA	CHO07	6	16	24	HT	4.9
382	AFC1	1	LA	CHO07	25	33	23	HT	8.3
383	AFC1	1	LA	CHO07	2	3	9	HT	9.8
384	AFC1	1	LA	CHO07	21	37	4	HT	8.7
385	AFC1	1	LA	CHO07	12	19	9	HT	6.5
386	AFC1	1	LA	CHO07	18	27	12	HT	8.8
387	AFC1	1	LA	CHO07	20	25	1	HT	10.5
388	AFC1	1	LA	CHO07	28	43	11	HT	8.8
389	AFC1	1	LA	CHO07	22	34	8	HT	9.8
390	AFC1	1	LA	CHO07	19	32	10	HT	11.1
391	AFC1	1	LA	CHO10	20	26	3	HT	11.2
392	AFC1	1	LA	CHO10	17	25	17	HT	10.2
393	AFC1	1	LA	CHO10	3	5	15	HT	10.1
394	AFC1	1	LA	CHO10	9	12	9	HT	12.2
395	AFC1	1	LA	CHO10	4	1	17	HT	10.5
396	AFC1	1	LA	CHO10	23	37	12	HT	10.7
397	AFC1	1	LA	CHO10	1	7	4	HT	12.5
398	AFC1	1	LA	CHO10	25	33	25	HT	7.5
399	AFC1	1	LA	CHO10	27	42	19	HT	9.5
400	AFC1	1	LA	CHO10	29	43	8	HT	9.6
401	AFC1	1	LA	CHO10	30	43	1	HT	10.6
402	AFC1	1	LA	CHO10	2	7	7	HT	11.2
403	AFC1	1	LA	CHO10	7	12	19	HT	8.1
404	AFC1	1	LA	CHO10	22	36	9	HT	6.8
405	AFC1	1	LA	CHO10	24	39	16	HT	8.3
406	AFC1	1	LA	CHO10	19	29	8	HT	11.3
407	AFC1	1	LA	CHO10	26	47	24	HT	5.6
408	AFC1	1	LA	CHO10	21	37	5	HT	7
409	AFC1	1	LA	CHO10	5	4	22	HT	7.6
410	AFC1	1	LA	CHO10	18	29	12	HT	10.9
411	AFC1	1	LA	CHO10	28	44	15	HT	11.2
412	AFC1	1	LA	CHO10	10	12	5	HT	11
413	AFC1	1	TX	CHO11	20	32	3	HT	10.6
414	AFC1	1	TX	CHO11	14	21	20	HT	8.7
415	AFC1	1	TX	CHO11	11	21	4	HT	10.9
416	AFC1	1	TX	CHO11	19	29	10	HT	8.5
417	AFC1	1	TX	CHO11	24	38	19	HT	4.5
418	AFC1	1	TX	CHO11	17	31	19	HT	4
419	AFC1	1	TX	CHO11	26	48	22	HT	6.3
420	AFC1	1	TX	CHO11	7	13	19	HT	9.1
421	AFC1	1	TX	CHO11	16	28	23	HT	7.4
422	AFC1	1	TX	CHO11	15	17	24	HT	7.3
423	AFC1	1	TX	CHO11	29	42	10	HT	8.1
424	AFC1	1	TX	CHO11	5	5	21	HT	7.6
425	AFC1	1	TX	CHO11	28	47	15	HT	9.6
426	AFC1	1	TX	CHO11	22	34	9	HT	11.7
427	AFC1	1	TX	CHO11	25	35	23	HT	10.1
428	AFC1	1	TX	CHO11	30	47	4	HT	10.4
429	AFC1	1	TX	CHO11	13	22	12	HT	5.2
430	AFC1	1	TX	CHO11	1	4	3	HT	10.6
431	AFC1	1	TX	CHO11	23	35	13	HT	9.9
432	AFC1	1	TX	CHO11	27	43	19	HT	9.9
433	AFC1	1	LA	CHO12	9	13	8	HT	10.1
434	AFC1	1	LA	CHO12	26	41	24	HT	6.5
435	AFC1	1	LA	CHO12	22	40	8	HT	6.2
436	AFC1	1	LA	CHO12	10	15	1	HT	9.6
437	AFC1	1	LA	CHO12	19	29	7	HT	11.8
438	AFC1	1	LA	CHO12	30	41	1	HT	9.8
439	AFC1	1	LA	CHO12	17	32	16	HT	7.1
440	AFC1	1	LA	CHO12	24	37	19	HT	5.1
441	AFC1	1	LA	CHO12	21	34	3	HT	11.1
442	AFC1	1	LA	CHO12	1	4	5	HT	6
443	AFC1	1	LA	CHO12	28	43	12	HT	11
444	AFC1	1	LA	CHO12	7	16	20	HT	9
445	AFC1	1	LA	CHO12	18	26	11	HT	9.7
446	AFC1	1	LA	CHO12	16	26	22	HT	4.7
447	AFC1	1	LA	CHO12	11	20	1	HT	9.1
448	AFC1	1	LA	CHO12	14	24	20	HT	5.8
449	AFC1	1	LA	CHO12	2	3	10	HT	9.2
450	AFC1	1	LA	CHO12	12	22	6	HT	10.1
451	AFC1	1	LA	CHO12	20	27	2	HT	11.8
452	AFC1	1	LA	CHO12	13	22	14	HT	8.1
453	AFC1	1	LA	CHO12	6	15	24	HT	9.9
454	AFC1	1	LA	CHO12	8	10	11	HT	12.8
455	AFC1	1	AR	CHO13	9	10	8	HT	11
456	AFC1	1	AR	CHO13	17	30	17	HT	7.5
457	AFC1	1	AR	CHO13	6	11	24	HT	7.6
458	AFC1	1	AR	CHO13	21	35	4	HT	10.8
459	AFC1	1	AR	CHO13	26	41	21	HT	8
460	AFC1	1	AR	CHO13	27	48	18	HT	3
461	AFC1	1	AR	CHO13	28	46	11	HT	10.4
462	AFC1	1	AR	CHO13	25	36	22	HT	7.7
463	AFC1	1	AR	CHO13	16	32	22	HT	8.3
464	AFC1	1	AR	CHO13	4	3	20	HT	8.3
465	AFC1	1	AR	CHO13	14	22	16	HT	7.8
466	AFC1	1	AR	CHO13	30	46	2	HT	9.9
467	AFC1	1	AR	CHO13	1	1	2	HT	7.1
468	AFC1	1	AR	CHO13	23	36	14	HT	11.7
469	AFC1	1	AR	CHO13	2	4	7	HT	12.6
470	AFC1	1	AR	CHO13	20	28	3	HT	12
471	AFC1	1	AR	CHO13	11	17	1	HT	9.8
472	AFC1	1	AR	CHO13	15	24	22	HT	7.1
473	AFC1	1	AR	CHO13	29	48	8	HT	3
474	AFC1	1	AR	CHO13	5	1	22	HT	7.4
475	AFC1	1	AR	CHO13	22	38	9	HT	9.7
476	AFC1	1	AR	CHO13	8	12	13	HT	7.2
477	AFC1	1	AR	CHO13	7	9	18	HT	10.4
478	AFC1	1	AR	CHO13	19	30	6	HT	11.9
479	AFC1	1	TX	CHO15	14	21	16	HT	6.4
480	AFC1	1	TX	CHO15	26	47	22	HT	3
481	AFC1	1	TX	CHO15	6	14	24	HT	9.3
482	AFC1	1	TX	CHO15	27	48	19	HT	4.3
483	AFC1	1	TX	CHO15	5	3	21	HT	8.6
484	AFC1	1	TX	CHO15	19	31	8	HT	7.7
485	AFC1	1	TX	CHO15	13	23	12	HT	6.9
486	AFC1	1	TX	CHO15	15	24	23	HT	7
487	AFC1	1	TX	CHO15	23	33	12	HT	12.3
488	AFC1	1	TX	CHO15	25	39	21	HT	8.9
489	AFC1	1	TX	CHO15	21	37	1	HT	7.2
490	AFC1	1	TX	CHO15	11	24	2	HT	9.2
491	AFC1	1	TX	CHO15	24	40	19	HT	9.7
492	AFC1	1	TX	CHO15	28	42	11	HT	12.7
493	AFC1	1	TX	CHO15	18	32	14	HT	11.1
494	AFC1	1	TX	CHO15	9	12	8	HT	4.1
495	AFC1	1	TX	CHO15	7	13	17	HT	3.7
496	AFC1	1	TX	CHO15	10	13	4	HT	12
497	AFC1	1	TX	CHO15	22	40	7	HT	10.1
498	AFC1	1	TX	CHO15	1	8	1	HT	12.8
499	AFC1	1	TX	CHO15	20	27	1	HT	11.4
500	AFC1	1	TX	CHO15	2	4	6	HT	11.7
501	AFC1	1	TX	CHO15	29	42	6	HT	9.3
502	AFC1	1	TX	CHO15	30	48	2	HT	9.6
503	AFC1	1	TX	CHO15	4	4	18	HT	9.7
504	AFC1	1	TX	CHO17	9	13	9	HT	9.4
505	AFC1	1	TX	CHO17	23	36	12	HT	11.1
506	AFC1	1	TX	CHO17	13	23	14	HT	9.4
507	AFC1	1	TX	CHO17	18	30	12	HT	10.7
508	AFC1	1	TX	CHO17	28	45	11	HT	9.2
509	AFC1	1	TX	CHO17	10	13	5	HT	10.9
510	AFC1	1	TX	CHO17	29	43	7	HT	10.9
511	AFC1	1	TX	CHO17	20	29	4	HT	11.1
512	AFC1	1	TX	CHO17	14	23	18	HT	8.7
513	AFC1	1	TX	CHO17	2	6	10	HT	11.4
514	AFC1	1	TX	CHO17	26	47	25	HT	4.1
515	AFC1	1	TX	CHO17	25	38	24	HT	9
516	AFC1	1	TX	CHO17	16	25	21	HT	5.9
517	AFC1	1	TX	CHO17	22	37	6	HT	7.2
518	AFC1	1	TX	CHO17	4	8	20	HT	8.3
519	AFC1	1	TX	CHO17	5	8	24	HT	2.6
520	AFC1	1	TX	CHO17	19	27	6	HT	12.2
521	AFC1	1	TX	CHO17	27	43	16	HT	11
522	AFC1	1	TX	CHO17	21	35	3	HT	7.1
523	AFC1	1	TX	CHO17	1	2	1	HT	12.7
524	AFC1	1	TX	CHO17	15	18	23	HT	8.5
525	AFC1	1	TX	CHO17	11	20	5	HT	10.1
526	AFC1	1	TX	CHO17	6	12	25	HT	3.1
527	AFC1	1	TX	CHO17	30	45	3	HT	7.7
528	AFC1	1	TX	CHO18	9	9	6	HT	10.8
529	AFC1	1	TX	CHO18	26	43	24	HT	8.9
530	AFC1	1	TX	CHO18	22	35	10	HT	9.2
531	AFC1	1	TX	CHO18	19	26	9	HT	10.5
532	AFC1	1	TX	CHO18	18	25	12	HT	11
533	AFC1	1	TX	CHO18	11	17	3	HT	10.3
534	AFC1	1	TX	CHO18	24	36	20	HT	9.5
535	AFC1	1	TX	CHO18	30	42	5	HT	9.8
536	AFC1	1	TX	CHO18	6	12	22	HT	9.5
537	AFC1	1	TX	CHO18	5	2	25	HT	9.4
538	AFC1	1	TX	CHO18	13	18	15	HT	5.1
539	AFC1	1	TX	CHO18	16	27	22	HT	5.9
540	AFC1	1	TX	CHO18	3	8	13	HT	6.8
541	AFC1	1	TX	CHO18	20	28	2	HT	12.8
542	AFC1	1	TX	CHO18	23	37	14	HT	9.8
543	AFC1	1	TX	CHO18	29	46	9	HT	5.5
544	AFC1	1	TX	CHO18	7	14	20	HT	11.3
545	AFC1	1	TX	CHO18	25	39	22	HT	8.7
546	AFC1	1	TX	CHO18	21	40	5	HT	9
547	AFC1	1	TX	CHO20	18	30	13	HT	11.2
548	AFC1	1	TX	CHO20	22	35	7	HT	8.2
549	AFC1	1	TX	CHO20	7	9	19	HT	4.9
550	AFC1	1	TX	CHO20	20	26	5	HT	9.4
551	AFC1	1	TX	CHO20	27	42	18	HT	10
552	AFC1	1	TX	CHO20	11	21	5	HT	10
553	AFC1	1	TX	CHO20	17	26	18	HT	9.9
554	AFC1	1	TX	CHO20	23	40	14	HT	10.5
555	AFC1	1	TX	CHO20	1	8	2	HT	12.8
556	AFC1	1	TX	CHO20	29	48	6	HT	4.4
557	AFC1	1	TX	CHO20	24	35	18	HT	9.9
558	AFC1	1	TX	CHO20	14	23	19	HT	7.5
559	AFC1	1	TX	CHO20	15	21	24	HT	10.3
560	AFC1	1	TX	CHO20	5	2	22	HT	9.4
561	AFC1	1	TX	CHO20	28	46	12	HT	10.8
562	AFC1	1	TX	CHO20	4	6	20	HT	8
563	AFC1	1	TX	CHO20	25	34	22	HT	8.9
564	AFC1	1	TX	CHO20	16	32	23	HT	6.4
565	AFC1	1	TX	CHO20	26	42	23	HT	7.1
566	AFC1	1	TX	CHO20	21	36	1	HT	10.8
567	AFC1	1	TX	CHO20	30	48	3	HT	9.2
568	AFC1	1	TX	CHO20	13	20	15	HT	6.1
569	AFC1	1	TX	CHO20	19	26	10	HT	9.5
570	AFC1	1	AR	CHO21	7	12	17	HT	6.9
571	AFC1	1	AR	CHO21	15	23	23	HT	4.3
572	AFC1	1	AR	CHO21	16	29	21	HT	6.8
573	AFC1	1	AR	CHO21	21	39	1	HT	10.2
574	AFC1	1	AR	CHO21	17	30	19	HT	8.1
575	AFC1	1	AR	CHO21	22	33	7	HT	7.5
576	AFC1	1	AR	CHO21	29	42	8	HT	11.2
577	AFC1	1	AR	CHO21	18	32	13	HT	11.5
578	AFC1	1	AR	CHO21	8	16	11	HT	6.1
579	AFC1	1	AR	CHO21	20	29	1	HT	10.7
580	AFC1	1	AR	CHO21	3	7	11	HT	10.4
581	AFC1	1	AR	CHO21	28	45	12	HT	9.7
582	AFC1	1	AR	CHO21	30	42	4	HT	5.2
583	AFC1	1	AR	CHO21	6	16	21	HT	10.2
584	AFC1	1	AR	CHO21	25	35	24	HT	9.8
585	AFC1	1	AR	CHO21	11	19	4	HT	11
586	AFC1	1	AR	CHO21	14	19	20	HT	8.9
587	AFC1	1	AR	CHO21	24	40	17	HT	10.5
588	AFC1	1	AR	CHO21	12	24	7	HT	5.7
589	AFC1	1	AR	CHO21	27	41	17	HT	5.7
590	AFC1	1	AR	CHO21	1	2	5	HT	8.3
591	AFC1	1	AR	CHO21	26	44	24	HT	5
592	AFC1	1	AR	CHO21	5	3	22	HT	9.2
593	AFC1	1	AR	CHO21	19	32	9	HT	10.8
594	AFC1	1	TX	CHO23	29	41	6	HT	10.9
595	AFC1	1	TX	CHO23	6	11	22	HT	10.5
596	AFC1	1	TX	CHO23	19	28	8	HT	4.3
597	AFC1	1	TX	CHO23	22	33	9	HT	10.1
598	AFC1	1	TX	CHO23	3	4	13	HT	10.2
599	AFC1	1	TX	CHO23	16	25	24	HT	7.7
600	AFC1	1	TX	CHO23	21	34	5	HT	10.3
601	AFC1	1	TX	CHO23	20	28	4	HT	12.2
602	AFC1	1	TX	CHO23	30	41	2	HT	11.3
603	AFC1	1	TX	CHO23	15	23	24	HT	6.4
604	AFC1	1	TX	CHO23	1	3	5	HT	9.1
605	AFC1	1	TX	CHO23	28	43	14	HT	6
606	AFC1	1	TX	CHO23	25	34	25	HT	6.5
607	AFC1	1	TX	CHO23	4	3	18	HT	8.6
608	AFC1	1	TX	CHO23	23	37	13	HT	9.2
609	AFC1	1	TX	CHO23	11	22	2	HT	10.3
610	AFC1	1	TX	CHO23	18	25	11	HT	9.5
611	AFC1	1	TX	CHO23	27	48	17	HT	7.9
612	AFC1	1	TX	CHO23	14	20	17	HT	5.9
613	AFC1	1	TX	CHO23	2	7	6	HT	10.6
614	AFC1	1	MS	CHO26	24	39	17	HT	10.5
615	AFC1	1	MS	CHO26	9	14	9	HT	9
616	AFC1	1	MS	CHO26	10	14	5	HT	5.7
617	AFC1	1	MS	CHO26	12	23	9	HT	4.6
618	AFC1	1	MS	CHO26	18	31	13	HT	9.5
619	AFC1	1	MS	CHO26	23	33	15	HT	11.5
620	AFC1	1	MS	CHO26	21	35	1	HT	11.1
621	AFC1	1	MS	CHO26	7	10	18	HT	7.6
622	AFC1	1	MS	CHO26	17	25	18	HT	10.3
623	AFC1	1	MS	CHO26	16	31	24	HT	8.7
624	AFC1	1	MS	CHO26	5	4	25	HT	3.4
625	AFC1	1	MS	CHO26	15	20	23	HT	7.1
626	AFC1	1	MS	CHO26	26	48	21	HT	9.3
627	AFC1	1	MS	CHO26	30	45	5	HT	11.1
628	AFC1	1	MS	CHO26	6	10	22	HT	11.6
629	AFC1	1	MS	CHO26	1	3	2	HT	11.9
630	AFC1	1	MS	CHO26	22	39	10	HT	12.1
631	AFC1	1	MS	CHO26	25	35	25	HT	9.9
632	AFC1	1	MS	CHO26	14	22	19	HT	9.8
633	AFC1	1	MS	CHO26	11	23	2	HT	10.9
634	AFC1	1	MS	CHO26	2	5	8	HT	12.4
635	AFC1	1	MS	CHO26	19	29	6	HT	10.9
636	AFC1	1	MS	CHO26	27	42	17	HT	7.7
637	AFC1	1	MS	CHO26	3	8	12	HT	7.2
638	AFC1	1	MS	CHO26	20	25	4	HT	8.8
639	AFC1	1	AR	CHO29	11	19	1	HT	8.1
640	AFC1	1	AR	CHO29	22	37	7	HT	9.1
641	AFC1	1	AR	CHO29	2	6	7	HT	11.9
642	AFC1	1	AR	CHO29	27	47	20	HT	7.9
643	AFC1	1	AR	CHO29	14	19	17	HT	7.9
644	AFC1	1	AR	CHO29	1	7	2	HT	12.2
645	AFC1	1	AR	CHO29	20	32	1	HT	9.9
646	AFC1	1	AR	CHO29	18	30	11	HT	10.2
647	AFC1	1	AR	CHO29	6	10	21	HT	11.9
648	AFC1	1	AR	CHO29	8	9	13	HT	7.3
649	AFC1	1	AR	CHO29	21	39	5	HT	10.3
650	AFC1	1	AR	CHO29	10	11	1	HT	9.5
651	AFC1	1	AR	CHO29	19	27	8	HT	2.2
652	AFC1	1	AR	CHO29	25	38	21	HT	8.7
653	AFC1	1	AR	CHO29	3	2	15	HT	8.3
654	AFC1	1	AR	CHO29	29	46	7	HT	11.6
655	AFC1	1	AR	CHO29	15	24	25	HT	1.4
656	AFC1	1	AR	CHO29	5	4	23	HT	5.1
657	AFC1	1	AR	CHO29	23	39	14	HT	11.4
658	AFC1	1	TX	CHO30	2	1	6	HT	9.1
659	AFC1	1	TX	CHO30	25	40	22	HT	9.2
660	AFC1	1	TX	CHO30	3	3	12	HT	6.6
661	AFC1	1	TX	CHO30	21	39	4	HT	3.6
662	AFC1	1	TX	CHO30	6	16	23	HT	9.9
663	AFC1	1	TX	CHO30	19	30	7	HT	10.9
664	AFC1	1	TX	CHO30	18	31	15	HT	10.6
665	AFC1	1	TX	CHO30	14	21	19	HT	10
666	AFC1	1	TX	CHO30	27	44	16	HT	10.5
667	AFC1	1	TX	CHO30	17	32	18	HT	10.4
668	AFC1	1	TX	CHO30	1	6	4	HT	13
669	AFC1	1	TX	CHO30	29	44	8	HT	9.8
670	AFC1	1	TX	CHO30	9	15	10	HT	7.9
671	AFC1	1	TX	CHO30	26	43	21	HT	9.3
672	AFC1	1	TX	CHO30	12	24	6	HT	7.3
673	AFC1	1	TX	CHO30	8	13	11	HT	10.1
674	AFC1	1	TX	CHO30	30	47	1	HT	8.7
675	AFC1	1	TX	CHO30	5	8	22	HT	12.4
676	AFC1	1	TX	CHO30	10	11	5	HT	2.5
677	AFC1	1	TX	CHO30	11	23	3	HT	9.3
678	AFC1	1	TX	CHO30	22	36	10	HT	9.6
679	AFC1	1	TX	CHO30	13	19	12	HT	8.2
680	AFC1	1	TX	CHO30	20	29	2	HT	11.8
681	AFC1	1	TX	CHO30	4	8	17	HT	10.6
682	AFC1	1	LA	CHO32	18	25	14	HT	7.2
683	AFC1	1	LA	CHO32	24	34	18	HT	6.6
684	AFC1	1	LA	CHO32	12	20	9	HT	8.1
685	AFC1	1	LA	CHO32	23	33	14	HT	8.3
686	AFC1	1	LA	CHO32	1	8	5	HT	16.2
687	AFC1	1	LA	CHO32	20	30	4	HT	12.4
688	AFC1	1	LA	CHO32	15	18	24	HT	8.8
689	AFC1	1	LA	CHO32	7	14	16	HT	6.1
690	AFC1	1	LA	CHO32	9	16	9	HT	9.5
691	AFC1	1	LA	CHO32	28	48	14	HT	9.6
692	AFC1	1	LA	CHO32	26	46	23	HT	7.8
693	AFC1	1	LA	CHO32	16	29	22	HT	9.1
694	AFC1	1	LA	CHO32	3	2	12	HT	8.5
695	AFC1	1	LA	CHO32	6	10	24	HT	8.4
696	AFC1	1	LA	CHO32	27	41	16	HT	12.1
697	AFC1	1	LA	CHO32	29	43	9	HT	7.7
698	AFC1	1	LA	CHO32	21	38	5	HT	9.4
699	AFC1	1	LA	CHO32	17	29	17	HT	9.7
700	AFC1	1	LA	CHO32	30	46	1	HT	9.4
701	AFC1	1	LA	CHO32	8	14	14	HT	3.9
702	AFC1	1	LA	CHO32	2	6	9	HT	11.5
703	AFC1	1	LA	CHO32	19	26	7	HT	5.8
704	AFC1	1	LA	CHO32	22	40	6	HT	11.6
705	AFC1	1	LA	CHO32	10	10	4	HT	13.8
706	AFC1	1	LA	CHO32	11	24	4	HT	10.6
707	AFC1	1	LA	CHO32	25	38	25	HT	9.5
708	AFC1	1	MS	CHO37	28	42	12	HT	8.6
709	AFC1	1	MS	CHO37	3	6	15	HT	11.1
710	AFC1	1	MS	CHO37	30	41	5	HT	10
711	AFC1	1	MS	CHO37	1	7	5	HT	12.8
712	AFC1	1	MS	CHO37	16	26	25	HT	4.5
713	AFC1	1	MS	CHO37	24	34	17	HT	8.1
714	AFC1	1	MS	CHO37	11	22	3	HT	9.6
715	AFC1	1	MS	CHO37	15	24	24	HT	5.7
716	AFC1	1	MS	CHO37	19	27	9	HT	7.7
717	AFC1	1	MS	CHO37	26	43	22	HT	8.9
718	AFC1	1	MS	CHO37	21	36	2	HT	11.1
719	AFC1	1	MS	CHO37	20	32	2	HT	4.9
720	AFC1	1	MS	CHO37	23	34	14	HT	9.2
721	AFC1	1	MS	CHO37	12	21	10	HT	8
722	AFC1	1	MS	CHO37	7	14	19	HT	9
723	AFC1	1	MS	CHO37	27	47	16	HT	8.6
724	AFC1	1	MS	CHO37	22	35	6	HT	9.3
725	AFC1	1	MS	CHO37	2	1	7	HT	9.9
726	AFC1	1	MS	CHO37	14	20	18	HT	6.5
727	AFC1	1	MS	CHO37	4	3	17	HT	9.4
728	AFC1	1	MS	CHO37	29	42	9	HT	6.9
729	AFC1	1	MS	CHO37	25	34	21	HT	10.8
730	AFC1	1	TX	CHO40	11	21	3	HT	8.9
731	AFC1	1	TX	CHO40	9	12	10	HT	10.7
732	AFC1	1	TX	CHO40	21	33	1	HT	9.3
733	AFC1	1	TX	CHO40	30	45	4	HT	8.5
734	AFC1	1	TX	CHO40	10	12	3	HT	10.1
735	AFC1	1	TX	CHO40	22	35	8	HT	10
736	AFC1	1	TX	CHO40	5	3	24	HT	10.2
737	AFC1	1	TX	CHO40	20	26	4	HT	9.7
738	AFC1	1	TX	CHO40	3	7	13	HT	7.1
739	AFC1	1	TX	CHO40	24	33	19	HT	5
740	AFC1	1	TX	CHO40	18	32	11	HT	10.4
741	AFC1	1	TX	CHO40	29	45	9	HT	7.7
742	AFC1	1	TX	CHO40	26	46	24	HT	5.6
743	AFC1	1	TX	CHO40	15	18	22	HT	6.5
744	AFC1	1	TX	CHO40	27	45	19	HT	7.2
745	AFC1	1	TX	CHO40	28	45	13	HT	9.6
746	AFC1	1	TX	CHO40	19	30	8	HT	10.2
747	AFC1	1	TX	CHO40	12	18	7	HT	8
748	AFC1	1	TX	CHO40	13	23	11	HT	8.7
749	AFC1	1	TX	CHO40	6	14	23	HT	7.7
750	AFC1	1	TX	CHO40	17	27	19	HT	7.2
751	AFC1	1	TX	CHO40	7	16	18	HT	10.2
752	AFC1	1	TX	CHO42	16	26	21	HT	7.2
753	AFC1	1	TX	CHO42	3	1	11	HT	9.1
754	AFC1	1	TX	CHO42	18	30	15	HT	10
755	AFC1	1	TX	CHO42	25	37	21	HT	10.9
756	AFC1	1	TX	CHO42	19	25	8	HT	7.3
757	AFC1	1	TX	CHO42	27	44	17	HT	10
758	AFC1	1	TX	CHO42	6	15	22	HT	5.9
759	AFC1	1	TX	CHO42	7	11	20	HT	11
760	AFC1	1	TX	CHO42	29	47	8	HT	9.6
761	AFC1	1	TX	CHO42	20	25	5	HT	10.8
762	AFC1	1	TX	CHO42	1	8	3	HT	11.9
763	AFC1	1	TX	CHO42	5	1	25	HT	9
764	AFC1	1	TX	CHO42	9	15	6	HT	10.9
765	AFC1	1	TX	CHO42	4	4	19	HT	10.8
766	AFC1	1	TX	CHO42	2	8	10	HT	11.3
767	AFC1	1	TX	CHO42	30	42	2	HT	10.6
768	AFC1	1	TX	CHO42	12	19	10	HT	8.2
769	AFC1	1	TX	CHO42	21	36	4	HT	9.2
770	AFC1	1	TX	CHO42	11	23	1	HT	11.4
771	AFC1	1	TX	CHO42	22	40	9	HT	11.5
772	AFC1	1	TX	CHO42	15	21	21	HT	9.3
773	AFC1	1	TX	CHO42	24	34	19	HT	10.2
774	AFC1	1	TX	CHO42	26	48	24	HT	3.2
775	AFC1	1	TX	CHO42	8	15	12	HT	6.1
776	AFC1	1	TX	CHO42	23	34	12	HT	10
777	AFC1	1	TX	CHO42	28	42	13	HT	11.5
778	AFC1	1	TX	CHO44	14	24	18	HT	10.9
779	AFC1	1	TX	CHO44	27	44	19	HT	8.8
780	AFC1	1	TX	CHO44	4	2	20	HT	11
781	AFC1	1	TX	CHO44	5	7	21	HT	11.6
782	AFC1	1	TX	CHO44	28	48	11	HT	9.5
783	AFC1	1	TX	CHO44	22	35	9	HT	10.3
784	AFC1	1	TX	CHO44	26	44	21	HT	9.1
785	AFC1	1	TX	CHO44	2	5	7	HT	12.5
786	AFC1	1	TX	CHO44	15	17	22	HT	9.5
787	AFC1	1	TX	CHO44	19	32	6	HT	10.8
788	AFC1	1	TX	CHO44	3	4	12	HT	10.2
789	AFC1	1	TX	CHO44	1	3	1	HT	8.8
790	AFC1	1	TX	CHO44	12	18	9	HT	9.3
791	AFC1	1	TX	CHO44	25	34	24	HT	10.4
792	AFC1	1	TX	CHO44	11	22	1	HT	11.9
793	AFC1	1	TX	CHO44	10	9	1	HT	11.9
794	AFC1	1	TX	CHO44	20	25	3	HT	12.2
795	AFC1	1	TX	CHO44	23	39	12	HT	10.7
796	AFC1	1	TX	CHO44	29	47	6	HT	4.6
797	AFC1	1	TX	CHO44	21	34	4	HT	7.9
798	AFC1	1	TX	CHO44	18	26	12	HT	11.1
799	AFC1	1	TX	CHO44	7	11	19	HT	4.3
800	AFC1	1	TX	CHO44	13	17	15	HT	3.2
801	AFC1	1	TX	CHO44	30	44	1	HT	11.9
802	AFC1	1	MS	CHO47	22	39	8	HT	11.1
803	AFC1	1	MS	CHO47	30	42	1	HT	11.3
804	AFC1	1	MS	CHO47	18	32	12	HT	10.7
805	AFC1	1	MS	CHO47	23	35	11	HT	11.4
806	AFC1	1	MS	CHO47	6	13	23	HT	7.9
807	AFC1	1	MS	CHO47	17	29	16	HT	6.7
808	AFC1	1	MS	CHO47	26	47	21	HT	6.8
809	AFC1	1	MS	CHO47	9	13	7	HT	8.1
810	AFC1	1	MS	CHO47	15	20	21	HT	8.4
811	AFC1	1	MS	CHO47	16	28	24	HT	8
812	AFC1	1	MS	CHO47	2	2	9	HT	8.1
813	AFC1	1	MS	CHO47	5	6	21	HT	5.8
814	AFC1	1	MS	CHO47	21	34	2	HT	12.2
815	AFC1	1	MS	CHO47	4	2	16	HT	9.5
816	AFC1	1	MS	CHO47	24	40	18	HT	8.5
817	AFC1	1	MS	CHO47	14	20	19	HT	3.4
818	AFC1	1	MS	CHO47	1	5	2	HT	12.5
819	AFC1	1	MS	CHO47	25	34	23	HT	6.8
820	AFC1	1	MS	CHO47	12	19	6	HT	11.1
821	AFC1	1	MS	CHO47	19	28	10	HT	9.8
822	AFC1	1	MS	CHO47	13	20	14	HT	7.2
823	AFC1	1	MS	CHO48	28	42	14	HT	9.1
824	AFC1	1	MS	CHO48	5	1	21	HT	9.9
825	AFC1	1	MS	CHO48	19	27	10	HT	11.4
826	AFC1	1	MS	CHO48	25	39	24	HT	4.3
827	AFC1	1	MS	CHO48	20	26	1	HT	12
828	AFC1	1	MS	CHO48	16	30	25	HT	6.7
829	AFC1	1	MS	CHO48	12	23	10	HT	7.4
830	AFC1	1	MS	CHO48	3	8	14	HT	6.1
831	AFC1	1	MS	CHO48	21	34	1	HT	11.4
832	AFC1	1	MS	CHO48	22	39	9	HT	11.9
833	AFC1	1	MS	CHO48	29	42	7	HT	9
834	AFC1	1	MS	CHO48	18	25	13	HT	8.3
835	AFC1	1	MS	CHO48	15	19	21	HT	10.7
836	AFC1	1	MS	CHO48	10	13	3	HT	11.8
837	AFC1	1	MS	CHO48	13	18	12	HT	4.7
838	AFC1	1	MS	CHO48	9	15	8	HT	11.6
839	AFC1	1	MS	CHO48	27	41	19	HT	9.3
840	AFC1	1	MS	CHO48	30	46	4	HT	9.5
841	AFC1	1	MS	CHO48	14	20	16	HT	6.7
842	AFC1	1	MS	CHO48	1	1	1	HT	11.4
843	AFC1	1	MS	CHO48	4	5	19	HT	10.7
844	AFC1	1	MS	CHO48	17	28	18	HT	9.6
845	AFC1	1	MS	CHO48	23	35	12	HT	9.1
846	AFC1	1	TX	CHO56	19	27	7	HT	5.3
847	AFC1	1	TX	CHO56	30	44	4	HT	11.7
848	AFC1	1	TX	CHO56	6	14	21	HT	7.1
849	AFC1	1	TX	CHO56	14	19	19	HT	9.1
850	AFC1	1	TX	CHO56	11	17	5	HT	12.1
851	AFC1	1	TX	CHO56	9	10	7	HT	11.7
852	AFC1	1	TX	CHO56	4	1	16	HT	10
853	AFC1	1	TX	CHO56	1	8	4	HT	13.3
854	AFC1	1	TX	CHO56	24	33	18	HT	9.1
855	AFC1	1	TX	CHO56	20	29	5	HT	11.1
856	AFC1	1	TX	CHO56	2	1	10	HT	10.5
857	AFC1	1	TX	CHO56	21	33	5	HT	8.4
858	AFC1	1	TX	CHO56	25	38	23	HT	11.1
859	AFC1	1	TX	CHO56	22	37	8	HT	6.2
860	AFC1	1	TX	CHO56	8	16	13	HT	5.6
861	AFC1	1	TX	CHO56	29	46	8	HT	11.6
862	AFC1	1	TX	CHO56	12	23	7	HT	9.4
863	AFC1	1	TX	CHO56	5	7	24	HT	9.4
864	AFC1	1	TX	CHO56	23	34	11	HT	7.3
865	AFC1	1	TX	CHO56	28	46	15	HT	8.2
866	AFC1	1	TX	CHO56	26	45	23	HT	5.7
867	AFC1	1	TX	CHO56	10	16	1	HT	11.3
868	AFC1	1	TX	CHO56	15	20	24	HT	7.7
869	MFC1	1	NA	CHO01	2	3	13	HT	7
870	MFC1	1	NA	CHO01	24	21	29	HT	8.9
871	MFC1	1	NA	CHO01	28	29	17	HT	9.8
872	MFC1	1	NA	CHO01	29	27	14	HT	10.7
873	MFC1	1	NA	CHO01	9	9	14	HT	7.3
874	MFC1	1	NA	CHO01	10	7	3	HT	7.2
875	MFC1	1	NA	CHO01	4	1	28	HT	8.3
876	MFC1	1	NA	CHO01	1	5	6	HT	6.6
877	MFC1	1	NA	CHO01	13	11	19	HT	6.9
878	MFC1	1	NA	CHO01	5	5	38	HT	8.4
879	MFC1	1	NA	CHO01	3	1	19	HT	9.1
880	MFC1	1	NA	CHO01	7	8	30	HT	7.4
881	MFC1	1	NA	CHO01	8	9	21	HT	5.1
882	MFC1	1	NA	CHO01	26	26	40	HT	10.1
883	MFC1	1	NA	CHO01	16	16	38	HT	8.6
884	MFC1	1	NA	CHO01	11	14	3	HT	10.7
885	MFC1	1	NA	CHO01	22	22	15	HT	8.7
886	MFC1	1	NA	CHO01	6	9	34	HT	7.8
887	MFC1	1	NA	CHO01	17	19	28	HT	8.2
888	MFC1	1	NA	CHO01	20	17	7	HT	8.7
889	MFC1	1	NA	CHO01	25	22	36	HT	10
890	MFC1	1	NA	CHO01	18	18	19	HT	2.9
891	MFC1	1	NA	CHO01	27	26	31	HT	2.3
892	MFC1	1	NA	CHO01	15	12	38	HT	9.3
893	MFC1	1	TX	CHO08	10	8	5	HT	8.4
894	MFC1	1	TX	CHO08	19	16	12	HT	11.2
895	MFC1	1	TX	CHO08	13	11	20	HT	9.8
896	MFC1	1	TX	CHO08	28	28	21	HT	6.5
897	MFC1	1	TX	CHO08	26	29	39	HT	8.1
898	MFC1	1	TX	CHO08	29	29	16	HT	9.5
899	MFC1	1	TX	CHO08	15	15	33	HT	8.6
900	MFC1	1	TX	CHO08	12	11	9	HT	9
901	MFC1	1	TX	CHO08	20	18	3	HT	10.4
902	MFC1	1	TX	CHO08	2	2	9	HT	9
903	MFC1	1	TX	CHO08	30	30	6	HT	7.4
904	MFC1	1	TX	CHO08	18	17	23	HT	6.9
905	MFC1	1	TX	CHO08	3	5	18	HT	7
906	MFC1	1	TX	CHO08	9	7	13	HT	7.7
907	MFC1	1	TX	CHO08	6	6	37	HT	9.3
908	MFC1	1	TX	CHO08	1	3	5	HT	9.5
909	MFC1	1	TX	CHO08	21	23	2	HT	6.9
910	MFC1	1	TX	CHO08	17	20	30	HT	9.6
911	MFC1	1	TX	CHO08	16	18	36	HT	9.2
912	MFC1	1	TX	CHO08	7	10	28	HT	7.3
913	MFC1	1	TX	CHO08	27	26	26	HT	7.3
914	MFC1	1	TX	CHO08	22	23	13	HT	7.6
915	MFC1	1	TX	CHO08	8	8	20	HT	8.3
916	MFC1	1	TX	CHO08	14	12	32	HT	8.8
917	MFC1	1	TX	CHO08	25	22	33	HT	6.9
918	MFC1	1	TX	CHO08	4	3	31	HT	3.8
919	MFC1	1	TX	CHO08	23	21	18	HT	6.5
920	MFC1	1	TX	CHO08	11	13	2	HT	8.7
921	MFC1	1	TX	CHO08	5	1	39	HT	8.5
922	MFC1	1	TX	CHO08	24	21	25	HT	8.6
923	MFC1	1	TX	CHO14	18	16	22	HT	10.4
924	MFC1	1	TX	CHO14	22	24	9	HT	9.9
925	MFC1	1	TX	CHO14	26	26	37	HT	9.7
926	MFC1	1	TX	CHO14	21	24	2	HT	8.8
927	MFC1	1	TX	CHO14	28	28	19	HT	8.3
928	MFC1	1	TX	CHO14	27	30	29	HT	8.4
929	MFC1	1	TX	CHO14	9	6	15	HT	6.9
930	MFC1	1	TX	CHO14	23	25	23	HT	11
931	MFC1	1	TX	CHO14	20	19	5	HT	7.3
932	MFC1	1	TX	CHO14	25	22	34	HT	9.1
933	MFC1	1	TX	CHO14	29	30	15	HT	8.2
934	MFC1	1	TX	CHO14	17	18	29	HT	8.3
935	MFC1	1	TX	CHO14	3	4	22	HT	8.6
936	MFC1	1	TX	CHO14	4	4	31	HT	10.4
937	MFC1	1	TX	CHO14	14	13	30	HT	7.3
938	MFC1	1	TX	CHO14	7	9	29	HT	9.6
939	MFC1	1	TX	CHO14	12	11	10	HT	10
940	MFC1	1	TX	CHO14	16	20	36	HT	7.6
941	MFC1	1	TX	CHO14	13	11	17	HT	8
942	MFC1	1	TX	CHO14	6	8	40	HT	10.4
943	MFC1	1	TX	CHO14	24	22	30	HT	9.7
944	MFC1	1	TX	CHO14	15	14	39	HT	7.8
945	MFC1	1	TX	CHO14	1	5	3	HT	10.6
946	MFC1	1	TX	CHO14	8	9	24	HT	9.1
947	MFC1	1	NA	CHO19	21	22	3	HT	10.3
948	MFC1	1	NA	CHO19	22	21	16	HT	7.1
949	MFC1	1	NA	CHO19	5	4	37	HT	6.9
950	MFC1	1	NA	CHO19	26	30	38	HT	5.6
951	MFC1	1	NA	CHO19	13	12	19	HT	5.8
952	MFC1	1	NA	CHO19	11	11	3	HT	7.2
953	MFC1	1	NA	CHO19	1	4	5	HT	8.4
954	MFC1	1	NA	CHO19	12	12	15	HT	8.1
955	MFC1	1	NA	CHO19	2	3	9	HT	8.8
956	MFC1	1	NA	CHO19	17	16	26	HT	8.6
957	MFC1	1	NA	CHO19	4	5	26	HT	8.2
958	MFC1	1	NA	CHO19	7	7	28	HT	8.5
959	MFC1	1	NA	CHO19	24	23	31	HT	9.3
960	MFC1	1	NA	CHO19	19	17	12	HT	9.9
961	MFC1	1	NA	CHO19	27	30	28	HT	9.4
962	MFC1	1	NA	CHO19	10	7	6	HT	9.7
963	MFC1	1	NA	CHO19	30	29	5	HT	8.6
964	MFC1	1	NA	CHO19	14	11	29	HT	8.2
965	MFC1	1	NA	CHO19	25	24	40	HT	9.5
966	MFC1	1	NA	CHO19	20	16	1	HT	9.4
967	MFC1	1	NA	CHO19	16	19	36	HT	8.5
968	MFC1	1	NA	CHO19	29	28	10	HT	5.4
969	MFC1	1	NA	CHO19	15	11	35	HT	9.6
970	MFC1	1	NA	CHO19	23	22	24	HT	8.3
971	MFC1	1	NA	CHO19	9	9	11	HT	7.4
972	MFC1	1	NA	CHO19	3	5	19	HT	4.1
973	MFC1	1	NA	CHO19	18	18	20	HT	8.1
974	MFC1	1	NA	CHO19	8	8	24	HT	8.3
975	MFC1	1	NA	CHO19	28	28	23	HT	9.2
976	MFC1	1	NA	CHO19	6	8	36	HT	7.9
977	MFC1	1	LA	CHO24	23	23	22	HT	8.3
978	MFC1	1	LA	CHO24	8	10	20	HT	9
979	MFC1	1	LA	CHO24	18	19	18	HT	10.4
980	MFC1	1	LA	CHO24	9	10	10	HT	10.4
981	MFC1	1	LA	CHO24	4	5	30	HT	6.8
982	MFC1	1	LA	CHO24	26	26	39	HT	5.9
983	MFC1	1	LA	CHO24	29	27	10	HT	9.9
984	MFC1	1	LA	CHO24	7	7	27	HT	10.6
985	MFC1	1	LA	CHO24	25	23	39	HT	8.8
986	MFC1	1	LA	CHO24	17	18	27	HT	5.8
987	MFC1	1	LA	CHO24	22	22	9	HT	7.5
988	MFC1	1	LA	CHO24	16	19	39	HT	10
989	MFC1	1	LA	CHO24	13	13	23	HT	9.2
990	MFC1	1	LA	CHO24	3	2	22	HT	4.9
991	MFC1	1	LA	CHO24	12	13	14	HT	9
992	MFC1	1	LA	CHO24	27	27	25	HT	11
993	MFC1	1	LA	CHO24	14	12	31	HT	10.3
994	MFC1	1	LA	CHO24	20	19	7	HT	10.1
995	MFC1	1	LA	CHO24	2	3	12	HT	7.7
996	MFC1	1	LA	CHO24	28	27	21	HT	8.9
997	MFC1	1	LA	CHO24	1	2	3	HT	8.2
998	MFC1	1	LA	CHO24	21	21	6	HT	8.7
999	MFC1	1	LA	CHO24	24	22	27	HT	7.9
1000	MFC1	1	LA	CHO24	5	4	35	HT	7.1
1001	MFC1	1	LA	CHO24	6	6	39	HT	8.7
1002	MFC1	1	LA	CHO24	10	10	3	HT	9.9
1003	MFC1	1	LA	CHO24	30	29	7	HT	9.1
1004	MFC1	1	LA	CHO24	11	15	3	HT	8.7
1005	MFC1	1	TX	CHO25	9	9	15	HT	9.3
1006	MFC1	1	TX	CHO25	22	24	11	HT	9.4
1007	MFC1	1	TX	CHO25	8	7	20	HT	5.6
1008	MFC1	1	TX	CHO25	24	24	30	HT	8.8
1009	MFC1	1	TX	CHO25	18	20	22	HT	6.5
1010	MFC1	1	TX	CHO25	5	1	36	HT	5.1
1011	MFC1	1	TX	CHO25	28	30	23	HT	10.9
1012	MFC1	1	TX	CHO25	27	30	26	HT	10.1
1013	MFC1	1	TX	CHO25	6	7	35	HT	9.1
1014	MFC1	1	TX	CHO25	16	19	35	HT	8.3
1015	MFC1	1	TX	CHO25	4	5	29	HT	9.1
1016	MFC1	1	TX	CHO25	30	26	1	HT	10.7
1017	MFC1	1	TX	CHO25	17	16	31	HT	8.3
1018	MFC1	1	TX	CHO25	11	14	1	HT	8.5
1019	MFC1	1	TX	CHO25	1	4	7	HT	9
1020	MFC1	1	TX	CHO25	14	11	32	HT	3.4
1021	MFC1	1	TX	CHO25	7	9	32	HT	5
1022	MFC1	1	TX	CHO25	2	4	9	HT	9.5
1023	MFC1	1	TX	CHO25	12	14	9	HT	9.7
1024	MFC1	1	TX	CHO25	23	24	23	HT	9.5
1025	MFC1	1	TX	CHO25	19	19	9	HT	3.8
1026	MFC1	1	TX	CHO25	13	15	22	HT	10.1
1027	MFC1	1	MS	CHO27	6	9	40	HT	7.7
1028	MFC1	1	MS	CHO27	29	26	9	HT	6.9
1029	MFC1	1	MS	CHO27	8	9	18	HT	11.7
1030	MFC1	1	MS	CHO27	27	28	30	HT	8.3
1031	MFC1	1	MS	CHO27	3	3	21	HT	7.6
1032	MFC1	1	MS	CHO27	20	19	4	HT	9.5
1033	MFC1	1	MS	CHO27	16	20	37	HT	9.8
1034	MFC1	1	MS	CHO27	22	22	16	HT	7.3
1035	MFC1	1	MS	CHO27	1	3	3	HT	9.6
1036	MFC1	1	MS	CHO27	23	24	18	HT	9.8
1037	MFC1	1	MS	CHO27	25	24	33	HT	9.9
1038	MFC1	1	MS	CHO27	10	6	4	HT	7.4
1039	MFC1	1	MS	CHO27	13	11	18	HT	7.1
1040	MFC1	1	MS	CHO27	24	22	31	HT	8.5
1041	MFC1	1	MS	CHO27	12	12	9	HT	9.2
1042	MFC1	1	MS	CHO27	14	14	32	HT	7.6
1043	MFC1	1	MS	CHO27	9	10	13	HT	5.9
1044	MFC1	1	MS	CHO27	5	4	34	HT	8.7
1045	MFC1	1	MS	CHO27	18	17	22	HT	7.7
1046	MFC1	1	MS	CHO27	2	2	13	HT	9.6
1047	MFC1	1	MS	CHO27	28	26	21	HT	8.4
1048	MFC1	1	MS	CHO27	26	27	36	HT	10.7
1049	MFC1	1	MS	CHO27	11	13	7	HT	9.2
1050	MFC1	1	MS	CHO27	19	17	14	HT	10.4
1051	MFC1	1	MS	CHO27	21	21	2	HT	10.8
1052	MFC1	1	MS	CHO27	7	6	31	HT	7
1053	MFC1	1	MS	CHO27	4	1	30	HT	9.7
1054	MFC1	1	MS	CHO27	15	12	39	HT	7.9
1055	MFC1	1	TX	CHO28	12	11	16	HT	9.2
1056	MFC1	1	TX	CHO28	8	10	22	HT	10.1
1057	MFC1	1	TX	CHO28	7	9	25	HT	6.2
1058	MFC1	1	TX	CHO28	4	3	29	HT	10.2
1059	MFC1	1	TX	CHO28	15	12	36	HT	8.4
1060	MFC1	1	TX	CHO28	25	24	34	HT	10.3
1061	MFC1	1	TX	CHO28	19	17	9	HT	9.7
1062	MFC1	1	TX	CHO28	26	29	35	HT	5
1063	MFC1	1	TX	CHO28	29	26	12	HT	10.8
1064	MFC1	1	TX	CHO28	21	23	3	HT	12.9
1065	MFC1	1	TX	CHO28	18	16	20	HT	8
1066	MFC1	1	TX	CHO28	2	3	10	HT	10
1067	MFC1	1	TX	CHO28	5	5	34	HT	11.3
1068	MFC1	1	TX	CHO28	1	1	3	HT	10.9
1069	MFC1	1	TX	CHO28	24	24	25	HT	10.9
1070	MFC1	1	TX	CHO28	22	24	14	HT	10.8
1071	MFC1	1	TX	CHO28	16	18	40	HT	11.2
1072	MFC1	1	TX	CHO28	6	6	38	HT	9.5
1073	MFC1	1	TX	CHO28	27	29	27	HT	12.2
1074	MFC1	1	TX	CHO28	10	8	3	HT	9.1
1075	MFC1	1	TX	CHO28	11	15	6	HT	8.7
1076	MFC1	1	TX	CHO28	30	28	6	HT	9.2
1077	MFC1	1	TX	CHO28	9	6	10	HT	10.1
1078	MFC1	1	TX	CHO28	28	28	17	HT	11.3
1079	MFC1	1	TX	CHO28	23	25	20	HT	11.8
1080	MFC1	1	TX	CHO28	14	11	27	HT	10.2
1081	MFC1	1	LA	CHO34	10	6	2	HT	9
1082	MFC1	1	LA	CHO34	13	13	22	HT	9.2
1083	MFC1	1	LA	CHO34	14	12	28	HT	7.3
1084	MFC1	1	LA	CHO34	26	30	33	HT	10.3
1085	MFC1	1	LA	CHO34	9	6	14	HT	7.6
1086	MFC1	1	LA	CHO34	30	27	1	HT	7.4
1087	MFC1	1	LA	CHO34	7	7	25	HT	8.4
1088	MFC1	1	LA	CHO34	16	17	36	HT	8.7
1089	MFC1	1	LA	CHO34	3	4	24	HT	9.8
1090	MFC1	1	LA	CHO34	29	27	16	HT	9.5
1091	MFC1	1	LA	CHO34	24	23	25	HT	4.8
1092	MFC1	1	LA	CHO34	18	20	23	HT	4.8
1093	MFC1	1	LA	CHO34	4	2	30	HT	6.3
1094	MFC1	1	LA	CHO34	17	16	27	HT	5.7
1095	MFC1	1	LA	CHO34	19	18	9	HT	7.7
1096	MFC1	1	LA	CHO34	27	26	30	HT	10.6
1097	MFC1	1	LA	CHO34	6	8	34	HT	9.9
1098	MFC1	1	LA	CHO34	20	18	5	HT	7.5
1099	MFC1	1	LA	CHO34	5	4	33	HT	8.1
1100	MFC1	1	LA	CHO34	12	12	10	HT	10.4
1101	MFC1	1	LA	CHO34	21	22	4	HT	9.9
1102	MFC1	1	LA	CHO34	11	13	3	HT	10
1103	MFC1	1	LA	CHO34	22	25	9	HT	9.5
1104	MFC1	1	LA	CHO34	1	5	4	HT	9.6
1105	MFC1	1	LA	CHO34	8	6	18	HT	7.5
1106	MFC1	1	LA	CHO34	2	4	11	HT	9.6
1107	MFC1	1	LA	CHO34	15	13	39	HT	8.6
1108	MFC1	1	LA	CHO34	28	29	24	HT	10.6
1109	MFC1	1	LA	CHO34	23	25	21	HT	9.7
1110	MFC1	1	LA	CHO35	3	3	23	HT	10.4
1111	MFC1	1	LA	CHO35	28	27	19	HT	9.2
1112	MFC1	1	LA	CHO35	29	27	12	HT	8.7
1113	MFC1	1	LA	CHO35	9	10	14	HT	8.8
1114	MFC1	1	LA	CHO35	11	12	3	HT	9.8
1115	MFC1	1	LA	CHO35	13	14	23	HT	10.2
1116	MFC1	1	LA	CHO35	1	2	1	HT	9.8
1117	MFC1	1	LA	CHO35	26	27	37	HT	9.9
1118	MFC1	1	LA	CHO35	19	18	14	HT	11.9
1119	MFC1	1	LA	CHO35	14	14	26	HT	8.9
1120	MFC1	1	LA	CHO35	18	18	17	HT	7.4
1121	MFC1	1	LA	CHO35	24	21	27	HT	7.4
1122	MFC1	1	LA	CHO35	15	12	34	HT	9.6
1123	MFC1	1	LA	CHO35	22	24	13	HT	5.6
1124	MFC1	1	LA	CHO35	12	12	13	HT	7.3
1125	MFC1	1	LA	CHO35	27	27	32	HT	7.7
1126	MFC1	1	LA	CHO35	16	20	34	HT	8.2
1127	MFC1	1	LA	CHO35	17	19	26	HT	9.2
1128	MFC1	1	LA	CHO35	8	7	23	HT	6.9
1129	MFC1	1	LA	CHO35	4	4	28	HT	8.4
1130	MFC1	1	LA	CHO35	25	22	39	HT	8.8
1131	MFC1	1	LA	CHO35	20	20	2	HT	10.8
1132	MFC1	1	LA	CHO35	10	6	6	HT	9.9
1133	MFC1	1	LA	CHO35	21	25	6	HT	9
1134	MFC1	1	LA	CHO35	7	6	26	HT	7.9
1135	MFC1	1	LA	CHO35	6	7	38	HT	8
1136	MFC1	1	LA	CHO35	5	2	39	HT	8.8
1137	MFC1	1	LA	CHO35	2	4	14	HT	8.7
1138	MFC1	1	LA	CHO36	10	10	6	HT	8.3
1139	MFC1	1	LA	CHO36	7	8	25	HT	10.3
1140	MFC1	1	LA	CHO36	30	28	3	HT	7.4
1141	MFC1	1	LA	CHO36	13	12	18	HT	9.8
1142	MFC1	1	LA	CHO36	8	10	19	HT	5.5
1143	MFC1	1	LA	CHO36	21	22	8	HT	7.1
1144	MFC1	1	LA	CHO36	28	29	19	HT	8.6
1145	MFC1	1	LA	CHO36	3	2	19	HT	6.5
1146	MFC1	1	LA	CHO36	20	16	4	HT	10.9
1147	MFC1	1	LA	CHO36	2	1	15	HT	7.3
1148	MFC1	1	LA	CHO36	29	26	10	HT	7.5
1149	MFC1	1	LA	CHO36	24	23	32	HT	9.8
1150	MFC1	1	LA	CHO36	1	3	6	HT	7.6
1151	MFC1	1	LA	CHO36	12	15	13	HT	10.2
1152	MFC1	1	LA	CHO36	26	27	34	HT	6.9
1153	MFC1	1	LA	CHO36	23	21	19	HT	10.2
1154	MFC1	1	LA	CHO36	16	16	37	HT	7.5
1155	MFC1	1	LA	CHO36	22	23	15	HT	7
1156	MFC1	1	LA	CHO36	27	27	28	HT	7.9
1157	MFC1	1	LA	CHO36	8	9	22	HT	8.1
1158	MFC1	1	LA	CHO36	17	17	26	HT	9.2
1159	MFC1	1	LA	CHO36	4	5	28	HT	6.1
1160	MFC1	1	LA	CHO36	19	16	15	HT	7.8
1161	MFC1	1	LA	CHO36	6	10	36	HT	5.7
1162	MFC1	1	LA	CHO36	15	15	39	HT	7.3
1163	MFC1	1	LA	CHO36	11	15	4	HT	11
1164	MFC1	1	LA	CHO36	18	16	18	HT	6.1
1165	MFC1	1	LA	CHO36	14	15	28	HT	8.7
1166	MFC1	1	LA	CHO36	9	8	11	HT	9.9
1167	MFC1	1	AR	CHO46	23	23	18	HT	10.1
1168	MFC1	1	AR	CHO46	4	3	25	HT	5.7
1169	MFC1	1	AR	CHO46	17	16	30	HT	8.9
1170	MFC1	1	AR	CHO46	11	12	5	HT	5.9
1171	MFC1	1	AR	CHO46	7	7	30	HT	6.5
1172	MFC1	1	AR	CHO46	15	15	35	HT	11.1
1173	MFC1	1	AR	CHO46	8	6	23	HT	5.2
1174	MFC1	1	AR	CHO46	18	17	21	HT	5.5
1175	MFC1	1	AR	CHO46	22	23	9	HT	9.6
1176	MFC1	1	AR	CHO46	25	23	33	HT	10.3
1177	MFC1	1	AR	CHO46	10	10	5	HT	9.9
1178	MFC1	1	AR	CHO46	13	15	19	HT	8.4
1179	MFC1	1	AR	CHO46	19	18	12	HT	11
1180	MFC1	1	AR	CHO46	21	25	5	HT	10.2
1181	MFC1	1	AR	CHO46	9	6	12	HT	6.3
1182	MFC1	1	AR	CHO46	29	29	10	HT	5.7
1183	MFC1	1	AR	CHO46	12	12	12	HT	8.2
1184	MFC1	1	AR	CHO46	28	26	20	HT	8
1185	MFC1	1	AR	CHO46	20	18	6	HT	10.3
1186	MFC1	1	AR	CHO46	27	28	28	HT	8.5
1187	MFC1	1	AR	CHO46	30	26	3	HT	11.8
1188	MFC1	1	AR	CHO46	2	3	14	HT	9
1189	MFC1	1	AR	CHO46	14	15	26	HT	8.6
1190	MFC1	1	AR	CHO46	5	2	37	HT	10.9
1191	MFC1	1	AR	CHO46	24	24	26	HT	7.1
1192	MFC1	1	AR	CHO46	16	17	40	HT	9.3
1193	MFC1	1	AR	CHO46	26	28	33	HT	9.1
1194	MFC1	1	AR	CHO46	3	5	20	HT	8.4
1195	MFC1	1	AR	CHO46	1	5	5	HT	11.1
1196	MFC1	1	TX	CHO50	17	19	29	HT	11.7
1197	MFC1	1	TX	CHO50	25	24	36	HT	11.5
1198	MFC1	1	TX	CHO50	5	5	39	HT	10.1
1199	MFC1	1	TX	CHO50	18	19	19	HT	9.4
1200	MFC1	1	TX	CHO50	8	7	19	HT	11
1201	MFC1	1	TX	CHO50	13	12	24	HT	8.5
1202	MFC1	1	TX	CHO50	4	5	25	HT	7.5
1203	MFC1	1	TX	CHO50	30	26	7	HT	10.1
1204	MFC1	1	TX	CHO50	29	29	15	HT	10.5
1205	MFC1	1	TX	CHO50	14	14	30	HT	9.4
1206	MFC1	1	TX	CHO50	10	7	7	HT	8.4
1207	MFC1	1	TX	CHO50	27	29	25	HT	6.8
1208	MFC1	1	TX	CHO50	23	22	19	HT	8.7
1209	MFC1	1	TX	CHO50	28	30	19	HT	11.3
1210	MFC1	1	TX	CHO50	15	14	35	HT	10.5
1211	MFC1	1	TX	CHO50	2	4	10	HT	9.2
1212	MFC1	1	TX	CHO50	22	24	12	HT	11.6
1213	MFC1	1	TX	CHO50	11	12	4	HT	11.1
1214	MFC1	1	TX	CHO50	24	21	26	HT	10.9
1215	MFC1	1	TX	CHO50	16	17	35	HT	7.7
1216	MFC1	1	TX	CHO50	9	6	9	HT	10.6
1217	MFC1	1	TX	CHO50	7	7	32	HT	3
1218	MFC1	1	TX	CHO50	20	20	3	HT	10.5
1219	MFC1	1	TX	CHO50	6	10	35	HT	7.9
1220	MFC1	1	TX	CHO50	12	14	14	HT	7.9
1221	MFC1	1	TX	CHO50	26	26	33	HT	10.1
1222	MFC1	1	TX	CHO50	1	4	4	HT	11.2
1223	MFC1	1	TX	CHO50	21	25	7	HT	10.7
1224	MFC1	1	TX	CHO50	19	19	14	HT	9.8
1225	NA	NA	NA	CHONA	NA	NA	NA	HT	NA
1226	MFC1	1	LA	CHO00	27	27	27	HT	9.3
1227	MFC1	1	LA	CHO00	19	17	15	HT	10.7
1228	MFC1	1	LA	CHO00	23	21	23	HT	7.2
1229	MFC1	1	LA	CHO00	4	1	29	HT	8.8
1230	MFC1	1	LA	CHO00	10	9	4	HT	8.5
1231	MFC1	1	LA	CHO00	9	10	11	HT	8.1
1232	MFC1	1	LA	CHO00	17	20	26	HT	7.7
1233	MFC1	1	LA	CHO00	11	13	1	HT	8.5
1234	MFC1	1	LA	CHO00	26	26	36	HT	8.7
1235	MFC1	1	LA	CHO00	16	19	38	HT	9.7
1236	MFC1	1	LA	CHO00	22	23	11	HT	6.8
1237	MFC1	1	LA	CHO00	24	23	26	HT	7.9
1238	MFC1	1	LA	CHO00	20	17	3	HT	8
1239	MFC1	1	LA	CHO00	21	21	5	HT	10.6
1240	MFC1	1	LA	CHO00	25	23	36	HT	8.5
1241	MFC1	1	LA	CHO00	18	17	18	HT	6.2
1242	MFC1	1	LA	CHO00	5	2	35	HT	6.4
1243	MFC1	1	LA	CHO00	15	14	38	HT	6.9
1244	MFC1	1	LA	CHO00	28	28	22	HT	6.8
1245	MFC1	1	LA	CHO00	8	10	17	HT	6.7
1246	MFC1	1	LA	CHO00	1	3	8	HT	9.7
1247	MFC1	1	LA	CHO00	30	27	3	HT	7.7
1248	MFC1	1	LA	CHO00	13	14	19	HT	5.6
1249	MFC1	1	LA	CHO00	7	7	29	HT	9
1250	MFC1	1	LA	CHO00	3	1	23	HT	5.1
1251	MFC1	1	LA	CHO00	12	15	14	HT	8
1252	MFC1	1	LA	CHO00	14	12	27	HT	8
1253	MFC1	1	LA	CHO00	2	1	11	HT	9
1254	MFC1	1	LA	CHO02	1	2	7	HT	10.1
1255	MFC1	1	LA	CHO02	29	28	16	HT	12.1
1256	MFC1	1	LA	CHO02	14	13	26	HT	9.3
1257	MFC1	1	LA	CHO02	25	22	40	HT	8.2
1258	MFC1	1	LA	CHO02	13	13	24	HT	9
1259	MFC1	1	LA	CHO02	16	18	34	HT	9.3
1260	MFC1	1	LA	CHO02	4	4	26	HT	9.8
1261	MFC1	1	LA	CHO02	20	16	6	HT	11.1
1262	MFC1	1	LA	CHO02	27	29	32	HT	7.3
1263	MFC1	1	LA	CHO02	8	10	23	HT	6.3
1264	MFC1	1	LA	CHO02	7	10	29	HT	6.1
1265	MFC1	1	LA	CHO02	26	28	34	HT	7.1
1266	MFC1	1	LA	CHO02	22	23	14	HT	6.9
1267	MFC1	1	LA	CHO02	5	3	39	HT	7.2
1268	MFC1	1	LA	CHO02	23	25	19	HT	10.9
1269	MFC1	1	LA	CHO02	3	4	19	HT	9.5
1270	MFC1	1	LA	CHO02	19	19	12	HT	10.1
1271	MFC1	1	LA	CHO02	10	8	1	HT	9.8
1272	MFC1	1	LA	CHO02	12	11	12	HT	7.8
1273	MFC1	1	LA	CHO02	11	12	2	HT	9.9
1274	MFC1	1	LA	CHO02	21	23	4	HT	9.1
1275	MFC1	1	LA	CHO02	30	30	4	HT	7
1276	MFC1	1	LA	CHO02	18	17	24	HT	8.3
1277	MFC1	1	LA	CHO02	28	29	23	HT	8.6
1278	MFC1	1	LA	CHO02	24	21	28	HT	9.1
1279	MFC1	1	LA	CHO02	15	11	39	HT	8.8
1280	MFC1	1	TX	CHO04	13	13	18	HT	5.8
1281	MFC1	1	TX	CHO04	1	4	8	HT	8.6
1282	MFC1	1	TX	CHO04	9	6	16	HT	7.9
1283	MFC1	1	TX	CHO04	17	19	31	HT	9.9
1284	MFC1	1	TX	CHO04	10	9	7	HT	6.1
1285	MFC1	1	TX	CHO04	11	11	4	HT	8.6
1286	MFC1	1	TX	CHO04	15	11	33	HT	9.1
1287	MFC1	1	TX	CHO04	14	11	25	HT	7.4
1288	MFC1	1	TX	CHO04	4	1	25	HT	7.8
1289	MFC1	1	TX	CHO04	8	6	24	HT	6.9
1290	MFC1	1	TX	CHO04	22	23	16	HT	9.4
1291	MFC1	1	TX	CHO04	24	22	26	HT	7
1292	MFC1	1	TX	CHO04	3	1	18	HT	10
1293	MFC1	1	TX	CHO04	19	19	13	HT	10.2
1294	MFC1	1	TX	CHO04	12	14	12	HT	9
1295	MFC1	1	TX	CHO04	27	29	26	HT	10
1296	MFC1	1	TX	CHO04	29	29	14	HT	9.5
1297	MFC1	1	TX	CHO04	21	21	1	HT	9.1
1298	MFC1	1	TX	CHO04	26	28	37	HT	8.7
1299	MFC1	1	TX	CHO04	6	7	40	HT	7.4
1300	MFC1	1	TX	CHO04	28	29	22	HT	10.3
1301	MFC1	1	TX	CHO04	16	18	33	HT	8.5
1302	MFC1	1	TX	CHO04	25	23	40	HT	10.4
1303	MFC1	1	TX	CHO04	2	5	11	HT	9.4
1304	MFC1	1	LA	CHO06	21	22	6	HT	10.5
1305	MFC1	1	LA	CHO06	7	10	25	HT	6.3
1306	MFC1	1	LA	CHO06	12	11	14	HT	5.7
1307	MFC1	1	LA	CHO06	22	22	10	HT	10.1
1308	MFC1	1	LA	CHO06	18	16	21	HT	7.9
1309	MFC1	1	LA	CHO06	8	9	17	HT	9.8
1310	MFC1	1	LA	CHO06	9	10	12	HT	8
1311	MFC1	1	LA	CHO06	26	28	36	HT	6.3
1312	MFC1	1	LA	CHO06	11	11	5	HT	5.6
1313	MFC1	1	LA	CHO06	20	19	1	HT	7.7
1314	MFC1	1	LA	CHO06	17	18	26	HT	6.8
1315	MFC1	1	LA	CHO06	6	6	40	HT	8.6
1316	MFC1	1	LA	CHO06	28	30	22	HT	9.7
1317	MFC1	1	LA	CHO06	25	25	33	HT	10.7
1318	MFC1	1	LA	CHO06	23	21	20	HT	10
1319	MFC1	1	LA	CHO06	10	9	6	HT	8.4
1320	MFC1	1	LA	CHO06	16	17	33	HT	4.6
1321	MFC1	1	LA	CHO06	1	4	2	HT	3.9
1322	MFC1	1	LA	CHO06	2	5	9	HT	9.4
1323	MFC1	1	LA	CHO06	3	1	17	HT	9.5
1324	MFC1	1	LA	CHO06	30	27	2	HT	9
1325	MFC1	1	LA	CHO06	4	2	32	HT	3.7
1326	MFC1	1	LA	CHO06	14	13	29	HT	6.9
1327	MFC1	1	LA	CHO06	27	28	29	HT	5.3
1328	MFC1	1	LA	CHO06	5	2	36	HT	6.5
1329	MFC1	1	LA	CHO06	15	11	37	HT	6.6
1330	MFC1	1	LA	CHO06	24	22	28	HT	4.3
1331	MFC1	1	LA	CHO07	4	2	26	HT	9.6
1332	MFC1	1	LA	CHO07	3	1	24	HT	6.6
1333	MFC1	1	LA	CHO07	17	19	25	HT	9.1
1334	MFC1	1	LA	CHO07	6	9	37	HT	10.4
1335	MFC1	1	LA	CHO07	27	26	27	HT	7.7
1336	MFC1	1	LA	CHO07	8	9	20	HT	9.4
1337	MFC1	1	LA	CHO07	18	20	21	HT	6.6
1338	MFC1	1	LA	CHO07	2	2	14	HT	7.8
1339	MFC1	1	LA	CHO07	5	3	35	HT	10.1
1340	MFC1	1	LA	CHO07	28	30	18	HT	10.2
1341	MFC1	1	LA	CHO07	26	28	38	HT	9.3
1342	MFC1	1	LA	CHO07	16	19	33	HT	8.4
1343	MFC1	1	LA	CHO07	13	12	22	HT	9.1
1344	MFC1	1	LA	CHO07	14	12	30	HT	9.1
1345	MFC1	1	LA	CHO07	7	8	31	HT	9.1
1346	MFC1	1	LA	CHO07	12	13	12	HT	8.8
1347	MFC1	1	LA	CHO07	1	3	7	HT	8.2
1348	MFC1	1	LA	CHO07	30	30	5	HT	3.9
1349	MFC1	1	LA	CHO07	19	16	11	HT	9.1
1350	MFC1	1	LA	CHO07	10	9	1	HT	9.9
1351	MFC1	1	LA	CHO07	22	25	11	HT	10.9
1352	MFC1	1	LA	CHO07	25	21	38	HT	11.8
1353	MFC1	1	LA	CHO07	21	23	1	HT	11.2
1354	MFC1	1	LA	CHO07	29	29	12	HT	10
1355	MFC1	1	LA	CHO07	15	11	40	HT	11.6
1356	MFC1	1	LA	CHO07	20	17	4	HT	10.5
1357	MFC1	1	LA	CHO07	9	7	14	HT	8.7
1358	MFC1	1	LA	CHO10	3	5	17	HT	8.4
1359	MFC1	1	LA	CHO10	26	27	39	HT	8.7
1360	MFC1	1	LA	CHO10	2	4	16	HT	6.9
1361	MFC1	1	LA	CHO10	4	3	28	HT	8.6
1362	MFC1	1	LA	CHO10	9	7	9	HT	7.5
1363	MFC1	1	LA	CHO10	7	8	28	HT	5
1364	MFC1	1	LA	CHO10	24	25	29	HT	8.1
1365	MFC1	1	LA	CHO10	20	16	2	HT	11.6
1366	MFC1	1	LA	CHO10	29	30	14	HT	8.9
1367	MFC1	1	LA	CHO10	16	19	40	HT	8.9
1368	MFC1	1	LA	CHO10	1	4	3	HT	9.6
1369	MFC1	1	LA	CHO10	23	22	20	HT	3.4
1370	MFC1	1	LA	CHO10	6	9	38	HT	9.5
1371	MFC1	1	LA	CHO10	12	15	11	HT	10.5
1372	MFC1	1	LA	CHO10	15	14	40	HT	8.4
1373	MFC1	1	LA	CHO10	14	12	26	HT	7.6
1374	MFC1	1	LA	CHO10	22	21	14	HT	4.8
1375	MFC1	1	LA	CHO10	5	1	33	HT	9.1
1376	MFC1	1	LA	CHO10	11	15	5	HT	11.3
1377	MFC1	1	LA	CHO10	18	16	24	HT	5.7
1378	MFC1	1	LA	CHO10	19	18	13	HT	10.5
1379	MFC1	1	LA	CHO10	8	8	17	HT	6.4
1380	MFC1	1	LA	CHO10	10	9	5	HT	8
1381	MFC1	1	LA	CHO10	13	14	18	HT	9.6
1382	MFC1	1	LA	CHO10	30	30	7	HT	7.7
1383	MFC1	1	LA	CHO10	27	28	32	HT	9.5
1384	MFC1	1	LA	CHO10	28	29	18	HT	8.4
1385	MFC1	1	TX	CHO11	20	16	8	HT	9.8
1386	MFC1	1	TX	CHO11	18	18	22	HT	6
1387	MFC1	1	TX	CHO11	13	12	17	HT	7.6
1388	MFC1	1	TX	CHO11	4	2	28	HT	8.7
1389	MFC1	1	TX	CHO11	3	2	17	HT	7.8
1390	MFC1	1	TX	CHO11	7	10	26	HT	7.3
1391	MFC1	1	TX	CHO11	5	4	40	HT	8.7
1392	MFC1	1	TX	CHO11	8	7	24	HT	7.6
1393	MFC1	1	TX	CHO11	26	26	34	HT	10.1
1394	MFC1	1	TX	CHO11	24	22	29	HT	9.3
1395	MFC1	1	TX	CHO11	1	3	2	HT	8.5
1396	MFC1	1	TX	CHO11	17	17	27	HT	8.2
1397	MFC1	1	TX	CHO11	19	16	16	HT	9.8
1398	MFC1	1	TX	CHO11	10	7	5	HT	10.2
1399	MFC1	1	TX	CHO11	9	7	12	HT	10.8
1400	MFC1	1	TX	CHO11	27	29	29	HT	10.1
1401	MFC1	1	TX	CHO11	15	14	33	HT	10
1402	MFC1	1	TX	CHO11	12	14	11	HT	8.3
1403	MFC1	1	TX	CHO11	28	28	18	HT	9.1
1404	MFC1	1	TX	CHO11	11	14	8	HT	8.8
1405	MFC1	1	TX	CHO11	6	7	34	HT	9.5
1406	MFC1	1	TX	CHO11	14	15	27	HT	7.1
1407	MFC1	1	TX	CHO11	23	22	17	HT	7.9
1408	MFC1	1	TX	CHO11	16	16	35	HT	9.4
1409	MFC1	1	TX	CHO11	2	4	12	HT	8.4
1410	MFC1	1	TX	CHO11	25	22	37	HT	8.8
1411	MFC1	1	TX	CHO11	29	28	13	HT	9.6
1412	MFC1	1	TX	CHO11	30	28	5	HT	8.1
1413	MFC1	1	LA	CHO12	30	28	4	HT	9.1
1414	MFC1	1	LA	CHO12	15	13	35	HT	7.7
1415	MFC1	1	LA	CHO12	2	1	16	HT	9.2
1416	MFC1	1	LA	CHO12	5	4	39	HT	10.2
1417	MFC1	1	LA	CHO12	23	23	20	HT	9.2
1418	MFC1	1	LA	CHO12	24	24	31	HT	8.1
1419	MFC1	1	LA	CHO12	16	18	37	HT	6.1
1420	MFC1	1	LA	CHO12	11	15	7	HT	10.6
1421	MFC1	1	LA	CHO12	26	27	33	HT	8.5
1422	MFC1	1	LA	CHO12	14	14	27	HT	5.8
1423	MFC1	1	LA	CHO12	18	20	19	HT	9.7
1424	MFC1	1	LA	CHO12	17	20	27	HT	8.1
1425	MFC1	1	LA	CHO12	29	30	11	HT	8
1426	MFC1	1	LA	CHO12	25	23	35	HT	7.7
1427	MFC1	1	LA	CHO12	8	8	21	HT	6.6
1428	MFC1	1	LA	CHO12	4	2	29	HT	7.4
1429	MFC1	1	LA	CHO12	7	6	28	HT	8.7
1430	MFC1	1	LA	CHO12	19	16	14	HT	10.1
1431	MFC1	1	LA	CHO12	3	1	20	HT	8.1
1432	MFC1	1	LA	CHO12	22	25	15	HT	10.6
1433	MFC1	1	LA	CHO12	10	8	7	HT	11.3
1434	MFC1	1	LA	CHO12	28	27	18	HT	12.9
1435	MFC1	1	LA	CHO12	12	11	11	HT	10.3
1436	MFC1	1	LA	CHO12	6	6	34	HT	8.6
1437	MFC1	1	LA	CHO12	21	24	6	HT	9.6
1438	MFC1	1	LA	CHO12	13	15	17	HT	8.8
1439	MFC1	1	LA	CHO12	9	9	10	HT	8.6
1440	MFC1	1	LA	CHO12	27	26	32	HT	7.4
1441	MFC1	1	AR	CHO13	24	24	28	HT	7.3
1442	MFC1	1	AR	CHO13	27	30	31	HT	10.9
1443	MFC1	1	AR	CHO13	14	11	26	HT	7.8
1444	MFC1	1	AR	CHO13	16	16	40	HT	11.2
1445	MFC1	1	AR	CHO13	2	2	16	HT	9.9
1446	MFC1	1	AR	CHO13	10	9	8	HT	8.9
1447	MFC1	1	AR	CHO13	1	5	2	HT	6.9
1448	MFC1	1	AR	CHO13	23	21	24	HT	7.8
1449	MFC1	1	AR	CHO13	9	7	16	HT	7.6
1450	MFC1	1	AR	CHO13	5	5	33	HT	9.5
1451	MFC1	1	AR	CHO13	8	8	23	HT	8.1
1452	MFC1	1	AR	CHO13	28	26	23	HT	10.3
1453	MFC1	1	AR	CHO13	12	14	13	HT	9.5
1454	MFC1	1	AR	CHO13	19	17	10	HT	9.9
1455	MFC1	1	AR	CHO13	22	25	10	HT	10.3
1456	MFC1	1	AR	CHO13	13	15	21	HT	9.9
1457	MFC1	1	AR	CHO13	29	27	11	HT	7.5
1458	MFC1	1	AR	CHO13	15	11	34	HT	4.8
1459	MFC1	1	AR	CHO13	30	29	3	HT	6
1460	MFC1	1	AR	CHO13	6	6	36	HT	8.5
1461	MFC1	1	AR	CHO13	18	17	20	HT	7.6
1462	MFC1	1	AR	CHO13	11	14	2	HT	9.1
1463	MFC1	1	AR	CHO13	3	1	22	HT	9.1
1464	MFC1	1	AR	CHO13	26	26	35	HT	7.5
1465	MFC1	1	AR	CHO13	25	25	39	HT	9.9
1466	MFC1	1	AR	CHO13	17	16	25	HT	5.9
1467	MFC1	1	AR	CHO13	21	23	8	HT	9
1468	MFC1	1	AR	CHO13	20	17	6	HT	9.5
1469	MFC1	1	AR	CHO13	7	6	25	HT	7.4
1470	MFC1	1	AR	CHO13	4	4	27	HT	8.1
1471	MFC1	1	TX	CHO15	2	4	15	HT	5.1
1472	MFC1	1	TX	CHO15	13	13	17	HT	6.8
1473	MFC1	1	TX	CHO15	29	30	13	HT	11.3
1474	MFC1	1	TX	CHO15	14	13	27	HT	6.3
1475	MFC1	1	TX	CHO15	3	3	22	HT	8.8
1476	MFC1	1	TX	CHO15	12	15	10	HT	10.2
1477	MFC1	1	TX	CHO15	6	7	37	HT	8.3
1478	MFC1	1	TX	CHO15	19	18	15	HT	10.6
1479	MFC1	1	TX	CHO15	22	23	10	HT	8.4
1480	MFC1	1	TX	CHO15	7	7	31	HT	7.8
1481	MFC1	1	TX	CHO15	30	28	8	HT	9.4
1482	MFC1	1	TX	CHO15	5	1	40	HT	3
1483	MFC1	1	TX	CHO15	4	5	27	HT	7.2
1484	MFC1	1	TX	CHO15	8	10	21	HT	4.8
1485	MFC1	1	TX	CHO15	21	22	7	HT	7
1486	MFC1	1	TX	CHO15	16	17	39	HT	8.7
1487	MFC1	1	TX	CHO15	27	28	27	HT	7
1488	MFC1	1	TX	CHO15	20	17	1	HT	9.6
1489	MFC1	1	TX	CHO15	10	8	2	HT	8.8
1490	MFC1	1	TX	CHO15	17	16	28	HT	8.1
1491	MFC1	1	TX	CHO15	28	26	24	HT	8.5
1492	MFC1	1	TX	CHO15	1	4	1	HT	7.5
1493	MFC1	1	TX	CHO15	23	22	21	HT	7.4
1494	MFC1	1	TX	CHO15	9	7	11	HT	8.1
1495	MFC1	1	TX	CHO15	25	23	37	HT	8.1
1496	MFC1	1	TX	CHO15	15	15	37	HT	10.3
1497	MFC1	1	TX	CHO15	26	27	38	HT	10
1498	MFC1	1	TX	CHO17	29	30	12	HT	11.4
1499	MFC1	1	TX	CHO17	23	22	22	HT	5
1500	MFC1	1	TX	CHO17	1	5	7	HT	10.4
1501	MFC1	1	TX	CHO17	30	28	1	HT	6
1502	MFC1	1	TX	CHO17	26	26	38	HT	9.2
1503	MFC1	1	TX	CHO17	8	10	18	HT	7.8
1504	MFC1	1	TX	CHO17	24	22	25	HT	7.5
1505	MFC1	1	TX	CHO17	17	17	30	HT	8.9
1506	MFC1	1	TX	CHO17	15	12	33	HT	9.8
1507	MFC1	1	TX	CHO17	25	23	34	HT	9.8
1508	MFC1	1	TX	CHO17	3	2	23	HT	6.3
1509	MFC1	1	TX	CHO17	22	22	14	HT	8.7
1510	MFC1	1	TX	CHO17	16	16	34	HT	8
1511	MFC1	1	TX	CHO17	14	14	29	HT	6.4
1512	MFC1	1	TX	CHO17	27	29	28	HT	8
1513	MFC1	1	TX	CHO17	10	9	2	HT	7.3
1514	MFC1	1	TX	CHO17	28	28	24	HT	7.8
1515	MFC1	1	TX	CHO17	20	20	7	HT	10.4
1516	MFC1	1	TX	CHO17	6	7	39	HT	7.4
1517	MFC1	1	TX	CHO17	2	5	12	HT	8.1
1518	MFC1	1	TX	CHO17	5	1	38	HT	8.5
1519	MFC1	1	TX	CHO17	12	13	11	HT	6.2
1520	MFC1	1	TX	CHO17	11	14	4	HT	7.4
1521	MFC1	1	TX	CHO17	4	1	27	HT	5.3
1522	MFC1	1	TX	CHO17	9	8	10	HT	7.1
1523	MFC1	1	TX	CHO17	13	14	20	HT	7.6
1524	MFC1	1	TX	CHO17	21	23	6	HT	10.6
1525	MFC1	1	TX	CHO17	7	8	32	HT	9.1
1526	MFC1	1	TX	CHO17	18	16	17	HT	8.7
1527	MFC1	1	TX	CHO18	1	2	2	HT	10.5
1528	MFC1	1	TX	CHO18	8	8	18	HT	9
1529	MFC1	1	TX	CHO18	24	24	27	HT	7.5
1530	MFC1	1	TX	CHO18	10	7	4	HT	8.9
1531	MFC1	1	TX	CHO18	6	7	36	HT	9.8
1532	MFC1	1	TX	CHO18	4	1	31	HT	10
1533	MFC1	1	TX	CHO18	20	17	8	HT	8.8
1534	MFC1	1	TX	CHO18	7	9	31	HT	8.6
1535	MFC1	1	TX	CHO18	11	14	7	HT	8.7
1536	MFC1	1	TX	CHO18	5	3	38	HT	7.3
1537	MFC1	1	TX	CHO18	25	23	38	HT	10.6
1538	MFC1	1	TX	CHO18	15	13	38	HT	8.1
1539	MFC1	1	TX	CHO18	29	28	11	HT	9.4
1540	MFC1	1	TX	CHO18	21	23	5	HT	9.7
1541	MFC1	1	TX	CHO18	13	14	21	HT	9.7
1542	MFC1	1	TX	CHO18	2	5	10	HT	8.6
1543	MFC1	1	TX	CHO18	9	8	13	HT	7.1
1544	MFC1	1	TX	CHO18	16	16	39	HT	8
1545	MFC1	1	TX	CHO18	14	11	30	HT	9.3
1546	MFC1	1	TX	CHO18	30	27	6	HT	9
1547	MFC1	1	TX	CHO18	26	30	35	HT	8
1548	MFC1	1	TX	CHO18	22	21	10	HT	11
1549	MFC1	1	TX	CHO18	28	26	22	HT	7.9
1550	MFC1	1	TX	CHO18	23	24	24	HT	9.5
1551	MFC1	1	TX	CHO20	30	29	6	HT	5.9
1552	MFC1	1	TX	CHO20	11	12	1	HT	7.6
1553	MFC1	1	TX	CHO20	21	25	4	HT	9.7
1554	MFC1	1	TX	CHO20	6	10	34	HT	7.7
1555	MFC1	1	TX	CHO20	18	19	23	HT	8.7
1556	MFC1	1	TX	CHO20	4	3	26	HT	7.9
1557	MFC1	1	TX	CHO20	13	11	24	HT	9.8
1558	MFC1	1	TX	CHO20	10	6	7	HT	9.8
1559	MFC1	1	TX	CHO20	12	13	10	HT	6.9
1560	MFC1	1	TX	CHO20	20	20	5	HT	8.1
1561	MFC1	1	TX	CHO20	23	24	19	HT	6.6
1562	MFC1	1	TX	CHO20	17	18	30	HT	10.8
1563	MFC1	1	TX	CHO20	24	24	29	HT	8.1
1564	MFC1	1	TX	CHO20	1	2	4	HT	9.9
1565	MFC1	1	TX	CHO20	14	13	31	HT	8.3
1566	MFC1	1	TX	CHO20	8	7	18	HT	8.7
1567	MFC1	1	TX	CHO20	29	28	15	HT	9.3
1568	MFC1	1	TX	CHO20	28	28	20	HT	8.4
1569	MFC1	1	TX	CHO20	26	29	33	HT	8.5
1570	MFC1	1	TX	CHO20	25	25	34	HT	10.9
1571	MFC1	1	TX	CHO20	22	24	15	HT	9.5
1572	MFC1	1	TX	CHO20	3	2	18	HT	8.7
1573	MFC1	1	TX	CHO20	9	8	14	HT	9.9
1574	MFC1	1	TX	CHO20	19	18	11	HT	9.8
1575	MFC1	1	TX	CHO20	5	3	33	HT	9.8
1576	MFC1	1	TX	CHO20	15	11	36	HT	7.9
1577	MFC1	1	TX	CHO20	16	17	38	HT	9.8
1578	MFC1	1	TX	CHO20	2	1	12	HT	8.4
1579	MFC1	1	TX	CHO20	28	30	20	HT	9.5
1580	MFC1	1	TX	CHO20	7	9	30	HT	6.6
1581	MFC1	1	TX	CHO20	27	29	30	HT	10.6
1582	MFC1	1	AR	CHO21	25	25	37	HT	6.2
1583	MFC1	1	AR	CHO21	30	27	8	HT	8.9
1584	MFC1	1	AR	CHO21	4	3	27	HT	6.1
1585	MFC1	1	AR	CHO21	11	11	1	HT	6.6
1586	MFC1	1	AR	CHO21	26	30	36	HT	8.7
1587	MFC1	1	AR	CHO21	10	7	2	HT	7.7
1588	MFC1	1	AR	CHO21	21	21	3	HT	8.1
1589	MFC1	1	AR	CHO21	18	19	22	HT	5.5
1590	MFC1	1	AR	CHO21	19	20	12	HT	8.4
1591	MFC1	1	AR	CHO21	9	9	16	HT	9
1592	MFC1	1	AR	CHO21	28	29	21	HT	5.8
1593	MFC1	1	AR	CHO21	3	2	24	HT	8.4
1594	MFC1	1	AR	CHO21	5	1	37	HT	7.3
1595	MFC1	1	AR	CHO21	17	18	28	HT	10.3
1596	MFC1	1	AR	CHO21	13	13	20	HT	7.2
1597	MFC1	1	AR	CHO21	15	14	37	HT	8.3
1598	MFC1	1	AR	CHO21	7	6	32	HT	7.5
1599	MFC1	1	AR	CHO21	8	6	21	HT	5.9
1600	MFC1	1	AR	CHO21	20	18	4	HT	9.2
1601	MFC1	1	AR	CHO21	27	28	25	HT	10.1
1602	MFC1	1	AR	CHO21	12	14	16	HT	6.9
1603	MFC1	1	AR	CHO21	23	24	22	HT	7.5
1604	MFC1	1	AR	CHO21	24	22	32	HT	7.2
1605	MFC1	1	AR	CHO21	22	24	16	HT	4.2
1606	MFC1	1	AR	CHO21	2	4	13	HT	9.7
1607	MFC1	1	AR	CHO21	29	30	10	HT	9.4
1608	MFC1	1	AR	CHO21	14	14	25	HT	7.2
1609	MFC1	1	AR	CHO21	16	19	37	HT	7.2
1610	MFC1	1	TX	CHO23	18	18	23	HT	8
1611	MFC1	1	TX	CHO23	5	2	34	HT	6.6
1612	MFC1	1	TX	CHO23	17	20	25	HT	7.2
1613	MFC1	1	TX	CHO23	2	1	10	HT	7.3
1614	MFC1	1	TX	CHO23	15	15	36	HT	8.7
1615	MFC1	1	TX	CHO23	6	9	33	HT	8
1616	MFC1	1	TX	CHO23	22	21	13	HT	8.9
1617	MFC1	1	TX	CHO23	21	21	8	HT	4.9
1618	MFC1	1	TX	CHO23	30	29	4	HT	10.3
1619	MFC1	1	TX	CHO23	8	9	23	HT	5.5
1620	MFC1	1	TX	CHO23	16	18	39	HT	9.2
1621	MFC1	1	TX	CHO23	26	30	34	HT	9.7
1622	MFC1	1	TX	CHO23	14	14	28	HT	6.5
1623	MFC1	1	TX	CHO23	1	5	1	HT	7
1624	MFC1	1	TX	CHO23	29	27	9	HT	7.1
1625	MFC1	1	TX	CHO23	4	4	29	HT	7.7
1626	MFC1	1	TX	CHO23	7	6	30	HT	6.6
1627	MFC1	1	TX	CHO23	9	7	10	HT	9.1
1628	MFC1	1	TX	CHO23	27	28	26	HT	9
1629	MFC1	1	TX	CHO23	24	23	28	HT	9.9
1630	MFC1	1	TX	CHO23	20	17	5	HT	5.9
1631	MFC1	1	TX	CHO23	28	27	22	HT	6.8
1632	MFC1	1	TX	CHO23	13	15	20	HT	9.1
1633	MFC1	1	TX	CHO23	12	15	12	HT	7.2
1634	MFC1	1	TX	CHO23	10	7	1	HT	7.7
1635	MFC1	1	TX	CHO23	3	3	24	HT	3.3
1636	MFC1	1	TX	CHO23	11	11	8	HT	8.4
1637	MFC1	1	MS	CHO26	6	8	33	HT	9
1638	MFC1	1	MS	CHO26	13	11	23	HT	9.6
1639	MFC1	1	MS	CHO26	29	26	14	HT	10.6
1640	MFC1	1	MS	CHO26	25	25	36	HT	10.2
1641	MFC1	1	MS	CHO26	28	29	20	HT	8.4
1642	MFC1	1	MS	CHO26	22	21	11	HT	8.8
1643	MFC1	1	MS	CHO26	15	12	40	HT	10
1644	MFC1	1	MS	CHO26	26	29	40	HT	9.9
1645	MFC1	1	MS	CHO26	20	19	8	HT	10.2
1646	MFC1	1	MS	CHO26	18	20	17	HT	11.2
1647	MFC1	1	MS	CHO26	11	11	7	HT	10.4
1648	MFC1	1	MS	CHO26	1	4	6	HT	8.7
1649	MFC1	1	MS	CHO26	3	3	17	HT	10.8
1650	MFC1	1	MS	CHO26	17	19	32	HT	10.9
1651	MFC1	1	MS	CHO26	21	25	2	HT	11.7
1652	MFC1	1	MS	CHO26	2	1	14	HT	9.6
1653	MFC1	1	MS	CHO26	23	21	17	HT	8.5
1654	MFC1	1	MS	CHO26	10	8	8	HT	8.7
1655	MFC1	1	MS	CHO26	4	4	25	HT	6
1656	MFC1	1	MS	CHO26	16	20	39	HT	9.9
1657	MFC1	1	MS	CHO26	12	13	16	HT	8.6
1658	MFC1	1	MS	CHO26	27	26	28	HT	8.7
1659	MFC1	1	MS	CHO26	9	8	9	HT	11.2
1660	MFC1	1	MS	CHO26	7	8	29	HT	8.3
1661	MFC1	1	MS	CHO26	5	3	37	HT	5.6
1662	MFC1	1	MS	CHO26	14	14	31	HT	10.6
1663	MFC1	1	MS	CHO26	24	21	32	HT	7.7
1664	MFC1	1	MS	CHO26	19	20	13	HT	9.4
1665	MFC1	1	MS	CHO26	30	28	7	HT	4.6
1666	MFC1	1	AR	CHO29	15	14	34	HT	9.4
1667	MFC1	1	AR	CHO29	23	24	20	HT	10.2
1668	MFC1	1	AR	CHO29	21	22	5	HT	10.6
1669	MFC1	1	AR	CHO29	10	6	3	HT	9.8
1670	MFC1	1	AR	CHO29	7	9	27	HT	9.9
1671	MFC1	1	AR	CHO29	5	5	37	HT	9
1672	MFC1	1	AR	CHO29	29	26	16	HT	10.2
1673	MFC1	1	AR	CHO29	30	28	2	HT	9.8
1674	MFC1	1	AR	CHO29	26	30	37	HT	8.8
1675	MFC1	1	AR	CHO29	12	13	9	HT	6.7
1676	MFC1	1	AR	CHO29	14	13	32	HT	8.1
1677	MFC1	1	AR	CHO29	28	26	18	HT	12.1
1678	MFC1	1	AR	CHO29	13	12	23	HT	9.7
1679	MFC1	1	AR	CHO29	3	2	21	HT	10.9
1680	MFC1	1	AR	CHO29	4	2	25	HT	4.3
1681	MFC1	1	AR	CHO29	8	6	20	HT	7.5
1682	MFC1	1	AR	CHO29	16	20	33	HT	10.4
1683	MFC1	1	AR	CHO29	18	17	17	HT	8
1684	MFC1	1	AR	CHO29	2	5	14	HT	4.2
1685	MFC1	1	AR	CHO29	17	16	32	HT	8.4
1686	MFC1	1	AR	CHO29	27	30	25	HT	9.4
1687	MFC1	1	AR	CHO29	22	21	15	HT	10.3
1688	MFC1	1	AR	CHO29	25	22	38	HT	8.5
1689	MFC1	1	AR	CHO29	20	20	1	HT	7.5
1690	MFC1	1	AR	CHO29	24	21	31	HT	8.8
1691	MFC1	1	AR	CHO29	6	10	37	HT	7.2
1692	MFC1	1	AR	CHO29	11	14	5	HT	8.7
1693	MFC1	1	AR	CHO29	9	9	9	HT	8.1
1694	MFC1	1	AR	CHO29	1	1	4	HT	7.5
1695	MFC1	1	AR	CHO29	19	20	11	HT	9.7
1696	MFC1	1	TX	CHO30	5	3	36	HT	8.5
1697	MFC1	1	TX	CHO30	10	6	5	HT	7.1
1698	MFC1	1	TX	CHO30	7	10	31	HT	10.4
1699	MFC1	1	TX	CHO30	9	10	9	HT	10.8
1700	MFC1	1	TX	CHO30	23	25	18	HT	11.8
1701	MFC1	1	TX	CHO30	11	11	6	HT	9.6
1702	MFC1	1	TX	CHO30	8	6	17	HT	6.4
1703	MFC1	1	TX	CHO30	17	18	25	HT	11
1704	MFC1	1	TX	CHO30	16	16	36	HT	8.4
1705	MFC1	1	TX	CHO30	3	4	20	HT	5.5
1706	MFC1	1	TX	CHO30	1	1	1	HT	7.3
1707	MFC1	1	TX	CHO30	26	28	40	HT	5.8
1708	MFC1	1	TX	CHO30	29	26	13	HT	10.1
1709	MFC1	1	TX	CHO30	12	13	15	HT	9.1
1710	MFC1	1	TX	CHO30	21	24	4	HT	10.9
1711	MFC1	1	TX	CHO30	4	1	26	HT	6.6
1712	MFC1	1	TX	CHO30	14	15	29	HT	10.4
1713	MFC1	1	TX	CHO30	27	30	27	HT	9.4
1714	MFC1	1	TX	CHO30	18	17	19	HT	8.1
1715	MFC1	1	TX	CHO30	24	25	28	HT	7.1
1716	MFC1	1	TX	CHO30	25	24	35	HT	9.7
1717	MFC1	1	TX	CHO30	19	18	10	HT	8.8
1718	MFC1	1	TX	CHO30	15	12	37	HT	9.8
1719	MFC1	1	TX	CHO30	2	5	13	HT	8.2
1720	MFC1	1	TX	CHO30	6	9	36	HT	10.8
1721	MFC1	1	TX	CHO30	13	15	18	HT	8.1
1722	MFC1	1	TX	CHO30	22	21	9	HT	7.6
1723	MFC1	1	TX	CHO30	20	18	7	HT	9.1
1724	MFC1	1	TX	CHO30	30	27	7	HT	8.2
1725	MFC1	1	LA	CHO32	20	18	2	HT	9
1726	MFC1	1	LA	CHO32	18	16	19	HT	8.2
1727	MFC1	1	LA	CHO32	22	22	12	HT	9.4
1728	MFC1	1	LA	CHO32	30	29	2	HT	8.7
1729	MFC1	1	LA	CHO32	27	26	29	HT	9.2
1730	MFC1	1	LA	CHO32	19	16	13	HT	12.1
1731	MFC1	1	LA	CHO32	1	1	8	HT	10.3
1732	MFC1	1	LA	CHO32	17	19	27	HT	9.7
1733	MFC1	1	LA	CHO32	28	27	17	HT	12.9
1734	MFC1	1	LA	CHO32	23	25	22	HT	11
1735	MFC1	1	LA	CHO32	29	26	11	HT	9.7
1736	MFC1	1	LA	CHO32	9	6	13	HT	7.6
1737	MFC1	1	LA	CHO32	13	11	21	HT	7.6
1738	MFC1	1	LA	CHO32	15	14	36	HT	8.5
1739	MFC1	1	LA	CHO32	16	19	34	HT	6.6
1740	MFC1	1	LA	CHO32	10	8	4	HT	9
1741	MFC1	1	LA	CHO32	14	11	28	HT	9
1742	MFC1	1	LA	CHO32	6	8	37	HT	7.3
1743	MFC1	1	LA	CHO32	24	23	27	HT	8.6
1744	MFC1	1	LA	CHO32	12	15	9	HT	11.7
1745	MFC1	1	LA	CHO32	3	5	22	HT	6.6
1746	MFC1	1	LA	CHO32	7	6	27	HT	7.4
1747	MFC1	1	LA	CHO32	5	2	40	HT	8.3
1748	MFC1	1	LA	CHO32	8	7	22	HT	6.5
1749	MFC1	1	LA	CHO32	21	22	2	HT	9.8
1750	MFC1	1	LA	CHO32	11	13	5	HT	9.6
1751	MFC1	1	LA	CHO32	25	21	40	HT	9.9
1752	MFC1	1	LA	CHO32	4	2	27	HT	6.3
1753	MFC1	1	LA	CHO32	2	3	11	HT	8.3
1754	MFC1	1	MS	CHO37	7	9	28	HT	9
1755	MFC1	1	MS	CHO37	25	21	33	HT	9
1756	MFC1	1	MS	CHO37	14	13	28	HT	6.3
1757	MFC1	1	MS	CHO37	27	27	26	HT	8.9
1758	MFC1	1	MS	CHO37	24	23	29	HT	8.3
1759	MFC1	1	MS	CHO37	3	4	21	HT	9.4
1760	MFC1	1	MS	CHO37	1	1	7	HT	10.7
1761	MFC1	1	MS	CHO37	16	16	33	HT	10.9
1762	MFC1	1	MS	CHO37	17	20	31	HT	7.6
1763	MFC1	1	MS	CHO37	9	10	15	HT	11.5
1764	MFC1	1	MS	CHO37	4	4	32	HT	9
1765	MFC1	1	MS	CHO37	2	2	10	HT	9.1
1766	MFC1	1	MS	CHO37	5	4	36	HT	9.4
1767	MFC1	1	MS	CHO37	28	27	24	HT	8.6
1768	MFC1	1	MS	CHO37	15	15	38	HT	5.7
1769	MFC1	1	MS	CHO37	10	10	4	HT	8.2
1770	MFC1	1	MS	CHO37	22	25	13	HT	8.9
1771	MFC1	1	MS	CHO37	13	13	21	HT	6.4
1772	MFC1	1	MS	CHO37	6	9	39	HT	8.6
1773	MFC1	1	MS	CHO37	21	24	1	HT	9.4
1774	MFC1	1	MS	CHO37	20	16	5	HT	8.8
1775	MFC1	1	MS	CHO37	11	13	6	HT	8.4
1776	MFC1	1	MS	CHO37	26	28	39	HT	7.3
1777	MFC1	1	MS	CHO37	8	8	22	HT	7.6
1778	MFC1	1	MS	CHO37	29	30	9	HT	6.9
1779	MFC1	1	MS	CHO37	30	26	4	HT	11.1
1780	MFC1	1	MS	CHO37	19	20	9	HT	9.1
1781	MFC1	1	MS	CHO37	23	21	21	HT	8
1782	MFC1	1	MS	CHO37	12	15	15	HT	10.7
1783	MFC1	1	TX	CHO40	26	28	35	HT	8.2
1784	MFC1	1	TX	CHO40	14	15	31	HT	8.5
1785	MFC1	1	TX	CHO40	2	5	15	HT	9.5
1786	MFC1	1	TX	CHO40	23	25	17	HT	4.7
1787	MFC1	1	TX	CHO40	22	23	12	HT	8.1
1788	MFC1	1	TX	CHO40	4	4	30	HT	8.7
1789	MFC1	1	TX	CHO40	12	12	14	HT	9.1
1790	MFC1	1	TX	CHO40	8	7	17	HT	9.2
1791	MFC1	1	TX	CHO40	13	14	24	HT	7.7
1792	MFC1	1	TX	CHO40	11	13	4	HT	9.7
1793	MFC1	1	TX	CHO40	10	10	1	HT	8.2
1794	MFC1	1	TX	CHO40	18	18	24	HT	6.3
1795	MFC1	1	TX	CHO40	24	25	27	HT	7.6
1796	MFC1	1	TX	CHO40	5	5	35	HT	9.4
1797	MFC1	1	TX	CHO40	29	28	12	HT	6.4
1798	MFC1	1	TX	CHO40	19	19	15	HT	9.4
1799	MFC1	1	TX	CHO40	15	15	34	HT	7.9
1800	MFC1	1	TX	CHO40	17	17	28	HT	6.7
1801	MFC1	1	TX	CHO40	3	5	23	HT	9
1802	MFC1	1	TX	CHO40	27	27	31	HT	5.8
1803	MFC1	1	TX	CHO40	9	8	16	HT	9.9
1804	MFC1	1	TX	CHO40	28	30	17	HT	7.2
1805	MFC1	1	TX	CHO40	7	6	29	HT	7.4
1806	MFC1	1	TX	CHO40	6	7	33	HT	10.6
1807	MFC1	1	TX	CHO40	20	16	3	HT	8.9
1808	MFC1	1	TX	CHO40	25	24	39	HT	10.2
1809	MFC1	1	TX	CHO40	16	17	34	HT	9.8
1810	MFC1	1	TX	CHO40	21	21	4	HT	5.7
1811	MFC1	1	TX	CHO42	12	12	16	HT	9.3
1812	MFC1	1	TX	CHO42	19	16	10	HT	9.3
1813	MFC1	1	TX	CHO42	27	27	30	HT	11.3
1814	MFC1	1	TX	CHO42	23	23	19	HT	10.5
1815	MFC1	1	TX	CHO42	14	15	30	HT	7.3
1816	MFC1	1	TX	CHO42	24	25	31	HT	8.4
1817	MFC1	1	TX	CHO42	16	18	35	HT	9.4
1818	MFC1	1	TX	CHO42	21	22	1	HT	10.5
1819	MFC1	1	TX	CHO42	1	1	5	HT	11.5
1820	MFC1	1	TX	CHO42	26	29	37	HT	9
1821	MFC1	1	TX	CHO42	2	2	15	HT	10.5
1822	MFC1	1	TX	CHO42	28	26	19	HT	9.9
1823	MFC1	1	TX	CHO42	7	10	27	HT	7
1824	MFC1	1	TX	CHO42	9	9	13	HT	9.3
1825	MFC1	1	TX	CHO42	11	13	8	HT	10.2
1826	MFC1	1	TX	CHO42	22	25	14	HT	12.9
1827	MFC1	1	TX	CHO42	4	2	31	HT	10.3
1828	MFC1	1	TX	CHO42	8	6	19	HT	6.3
1829	MFC1	1	TX	CHO42	6	10	39	HT	4
1830	MFC1	1	TX	CHO42	3	1	21	HT	8.3
1831	MFC1	1	TX	CHO42	15	13	36	HT	8.4
1832	MFC1	1	TX	CHO42	17	18	31	HT	10.1
1833	MFC1	1	TX	CHO42	25	21	37	HT	11.4
1834	MFC1	1	TX	CHO42	18	18	21	HT	9.4
1835	MFC1	1	TX	CHO42	30	30	2	HT	8.5
1836	MFC1	1	TX	CHO42	20	18	8	HT	10.5
1837	MFC1	1	TX	CHO42	5	3	40	HT	9.1
1838	MFC1	1	TX	CHO44	25	25	35	HT	10.9
1839	MFC1	1	TX	CHO44	10	10	7	HT	9.7
1840	MFC1	1	TX	CHO44	7	10	30	HT	9.2
1841	MFC1	1	TX	CHO44	18	20	18	HT	11.5
1842	MFC1	1	TX	CHO44	22	22	11	HT	8.5
1843	MFC1	1	TX	CHO44	5	5	36	HT	10.3
1844	MFC1	1	TX	CHO44	11	11	2	HT	8.2
1845	MFC1	1	TX	CHO44	24	24	32	HT	8.8
1846	MFC1	1	TX	CHO44	26	29	36	HT	10.5
1847	MFC1	1	TX	CHO44	14	12	29	HT	8.9
1848	MFC1	1	TX	CHO44	19	20	10	HT	8.1
1849	MFC1	1	TX	CHO44	4	3	30	HT	7.3
1850	MFC1	1	TX	CHO44	12	12	11	HT	10.8
1851	MFC1	1	TX	CHO44	3	2	20	HT	10.6
1852	MFC1	1	TX	CHO44	17	17	25	HT	6.6
1853	MFC1	1	TX	CHO44	29	28	9	HT	9
1854	MFC1	1	TX	CHO44	13	14	22	HT	9.4
1855	MFC1	1	TX	CHO44	30	29	8	HT	6.8
1856	MFC1	1	TX	CHO44	2	1	13	HT	8.9
1857	MFC1	1	TX	CHO44	21	24	3	HT	8.9
1858	MFC1	1	TX	CHO44	15	13	34	HT	9.8
1859	MFC1	1	TX	CHO44	1	2	8	HT	12.3
1860	MFC1	1	TX	CHO44	27	30	30	HT	9.9
1861	MFC1	1	TX	CHO44	6	8	38	HT	6.9
1862	MFC1	1	TX	CHO44	16	20	38	HT	8.6
1863	MFC1	1	TX	CHO44	20	19	6	HT	8.4
1864	MFC1	1	TX	CHO44	23	21	22	HT	7.6
1865	MFC1	1	TX	CHO44	9	7	15	HT	9.1
1866	MFC1	1	TX	CHO44	8	6	22	HT	10.7
1867	MFC1	1	MS	CHO47	1	2	6	HT	11.4
1868	MFC1	1	MS	CHO47	28	30	21	HT	10.8
1869	MFC1	1	MS	CHO47	7	9	26	HT	8.2
1870	MFC1	1	MS	CHO47	19	20	15	HT	11.8
1871	MFC1	1	MS	CHO47	25	24	38	HT	10
1872	MFC1	1	MS	CHO47	16	17	37	HT	6.2
1873	MFC1	1	MS	CHO47	14	13	25	HT	4.1
1874	MFC1	1	MS	CHO47	18	19	17	HT	10.7
1875	MFC1	1	MS	CHO47	23	23	23	HT	6.6
1876	MFC1	1	MS	CHO47	6	10	33	HT	7.8
1877	MFC1	1	MS	CHO47	3	5	21	HT	8.1
1878	MFC1	1	MS	CHO47	26	29	34	HT	9.5
1879	MFC1	1	MS	CHO47	17	16	29	HT	8
1880	MFC1	1	MS	CHO47	30	26	8	HT	7.7
1881	MFC1	1	MS	CHO47	10	10	2	HT	7.4
1882	MFC1	1	MS	CHO47	13	15	23	HT	9.3
1883	MFC1	1	MS	CHO47	5	2	38	HT	7.1
1884	MFC1	1	MS	CHO47	12	14	10	HT	8.4
1885	MFC1	1	MS	CHO47	27	28	31	HT	8.9
1886	MFC1	1	MS	CHO47	15	12	35	HT	5.7
1887	MFC1	1	MS	CHO47	8	9	19	HT	4
1888	MFC1	1	MS	CHO47	9	8	12	HT	7.7
1889	MFC1	1	MS	CHO47	11	12	7	HT	11
1890	MFC1	1	MS	CHO47	24	21	30	HT	9.4
1891	MFC1	1	MS	CHO47	4	1	32	HT	10.3
1892	MFC1	1	MS	CHO47	20	20	6	HT	12.2
1893	MFC1	1	MS	CHO47	2	1	9	HT	11.5
1894	MFC1	1	MS	CHO48	5	4	38	HT	7.4
1895	MFC1	1	MS	CHO48	4	3	32	HT	11.2
1896	MFC1	1	MS	CHO48	21	24	8	HT	8
1897	MFC1	1	MS	CHO48	3	3	18	HT	6.8
1898	MFC1	1	MS	CHO48	16	18	38	HT	6.6
1899	MFC1	1	MS	CHO48	1	2	5	HT	9.1
1900	MFC1	1	MS	CHO48	15	13	37	HT	9.6
1901	MFC1	1	MS	CHO48	22	25	12	HT	10.9
1902	MFC1	1	MS	CHO48	20	19	3	HT	10
1903	MFC1	1	MS	CHO48	12	11	15	HT	7.3
1904	MFC1	1	MS	CHO48	25	21	35	HT	9.6
1905	MFC1	1	MS	CHO48	27	27	29	HT	6.1
1906	MFC1	1	MS	CHO48	28	26	17	HT	7.2
1907	MFC1	1	MS	CHO48	17	17	31	HT	9.2
1908	MFC1	1	MS	CHO48	13	12	21	HT	10.6
1909	MFC1	1	MS	CHO48	29	29	11	HT	7.6
1910	MFC1	1	MS	CHO48	18	16	23	HT	8.3
1911	MFC1	1	MS	CHO48	6	10	38	HT	4.5
1912	MFC1	1	MS	CHO48	2	3	15	HT	7.3
1913	MFC1	1	MS	CHO48	9	6	11	HT	8.7
1914	MFC1	1	MS	CHO48	30	30	3	HT	8.2
1915	MFC1	1	MS	CHO48	7	8	26	HT	7.3
1916	MFC1	1	MS	CHO48	8	8	19	HT	9.7
1917	MFC1	1	MS	CHO48	19	16	9	HT	9.5
1918	MFC1	1	MS	CHO48	10	7	8	HT	8.9
1919	MFC1	1	MS	CHO48	11	12	8	HT	10.1
1920	MFC1	1	MS	CHO48	24	25	25	HT	9
1921	MFC1	1	MS	CHO48	26	27	40	HT	9.1
1922	MFC1	1	MS	CHO48	14	15	25	HT	11.5
1923	MFC1	1	TX	CHO56	21	24	7	HT	8.6
1924	MFC1	1	TX	CHO56	16	20	35	HT	9.6
1925	MFC1	1	TX	CHO56	1	3	1	HT	8.2
1926	MFC1	1	TX	CHO56	3	4	17	HT	8.8
1927	MFC1	1	TX	CHO56	20	18	1	HT	11.1
1928	MFC1	1	TX	CHO56	2	3	16	HT	9.9
1929	MFC1	1	TX	CHO56	18	19	24	HT	6.1
1930	MFC1	1	TX	CHO56	27	29	31	HT	8.4
1931	MFC1	1	TX	CHO56	17	19	30	HT	10.2
1932	MFC1	1	TX	CHO56	6	6	33	HT	8.7
1933	MFC1	1	TX	CHO56	25	25	38	HT	10.3
1934	MFC1	1	TX	CHO56	19	20	14	HT	7.2
1935	MFC1	1	TX	CHO56	24	25	30	HT	7.3
1936	MFC1	1	TX	CHO56	7	8	27	HT	5.6
1937	MFC1	1	TX	CHO56	14	12	25	HT	8.1
1938	MFC1	1	TX	CHO56	15	13	33	HT	7.1
1939	MFC1	1	TX	CHO56	10	6	8	HT	7.7
1940	MFC1	1	TX	CHO56	30	26	6	HT	7.7
1941	MFC1	1	TX	CHO56	12	13	13	HT	6.8
1942	MFC1	1	TX	CHO56	11	12	6	HT	8.4
1943	MFC1	1	TX	CHO56	28	27	20	HT	10.1
1944	MFC1	1	TX	CHO56	4	5	31	HT	7.6
1945	MFC1	1	TX	CHO56	26	27	35	HT	8.2
1946	MFC1	1	TX	CHO56	5	2	33	HT	9.8
1947	MFC1	1	TX	CHO56	23	23	24	HT	5.5
1948	MFC1	1	TX	CHO56	13	13	19	HT	6.8
1949	MFC1	1	TX	CHO56	9	9	12	HT	9.2
1950	MFC1	1	TX	CHO56	8	7	21	HT	8.8
1951	MFC1	1	TX	CHO56	29	26	15	HT	7.7
1952	MFC1	1	TX	CHO56	22	24	10	HT	12.1
1953	TFS1	1	NA	CHO01	25	44	28	HT	10.6
1954	TFS1	1	NA	CHO01	7	25	7	HT	4.7
1955	TFS1	1	NA	CHO01	13	36	14	HT	4.1
1956	TFS1	1	NA	CHO01	2	29	2	HT	6.8
1957	TFS1	1	NA	CHO01	3	38	4	HT	10.5
1958	TFS1	1	NA	CHO01	20	9	23	HT	8
1959	TFS1	1	NA	CHO01	9	16	10	HT	7.2
1960	TFS1	1	NA	CHO01	6	37	9	HT	7.8
1961	TFS1	1	NA	CHO01	14	47	13	HT	9.2
1962	TFS1	1	NA	CHO01	18	17	18	HT	5.4
1963	TFS1	1	NA	CHO01	30	9	3	HT	5.9
1964	TFS1	1	NA	CHO01	19	14	20	HT	1.4
1965	TFS1	1	NA	CHO01	10	12	15	HT	2.6
1966	TFS1	1	NA	CHO01	4	42	5	HT	6.6
1967	TFS1	1	NA	CHO01	12	27	11	HT	3.8
1968	TFS1	1	NA	CHO01	29	6	9	HT	2
1969	TFS1	1	NA	CHO01	27	30	28	HT	8.3
1970	TFS1	1	NA	CHO01	21	22	24	HT	5.9
1971	TFS1	1	NA	CHO01	28	19	28	HT	4.8
1972	TFS1	1	NA	CHO01	5	44	6	HT	2.9
1973	TFS1	1	NA	CHO01	8	18	6	HT	6.7
1974	TFS1	1	NA	CHO01	11	18	12	HT	5.2
1975	TFS1	1	NA	CHO01	23	35	25	HT	10.3
1976	TFS1	1	TX	CHO08	16	36	20	HT	5.2
1977	TFS1	1	TX	CHO08	20	16	24	HT	3.6
1978	TFS1	1	TX	CHO08	25	41	26	HT	4.6
1979	TFS1	1	TX	CHO08	23	38	23	HT	6.6
1980	TFS1	1	TX	CHO08	8	18	10	HT	9.4
1981	TFS1	1	TX	CHO08	24	41	24	HT	6.2
1982	TFS1	1	TX	CHO08	7	27	7	HT	6.8
1983	TFS1	1	TX	CHO08	22	25	24	HT	5.1
1984	TFS1	1	TX	CHO08	11	23	15	HT	5.4
1985	TFS1	1	TX	CHO08	26	35	28	HT	8.9
1986	TFS1	1	TX	CHO08	14	42	15	HT	7.3
1987	TFS1	1	TX	CHO08	28	22	26	HT	6.8
1988	TFS1	1	TX	CHO08	15	43	20	HT	7.8
1989	TFS1	1	TX	CHO08	21	19	24	HT	10.5
[truncated: 11,810 more rows]
